# Supplementary material for: A DNA barcode reference library of Croatian mosquitoes (Diptera: Culicidae): implications for identification and delimitation of species, with notes on the distribution of potential vector species
Source: Parasit Vectors. 2024 May 11;17:216. doi: 10.1186/s13071-024-06291-9 (PMC11088778; doi:10.1186/s13071-024-06291-9)
Supplement: Supplementary file 1 — Supplementary Material 1: Table S1. All samples analysed in this study with their BOLD IDs, divided by regions of Croatia where they were found. [file 13071_2024_6291_MOESM1_ESM.xlsx]

## Sheet: suppl. Table 1
BIN	Species	BOLD ID of specimens in different regions of Croatia (with number of sampling site)
		Pannonian-Peripannonian region	Mediterranean region	Mountainous region
BOLD:AAI5767	Culex hortensis	CROCU002-20 (91), CROCU064-21 (8)	CROCU082-21 (39), CROCU113-21 (57), CROCU121-21 (40), CROCU122-21 (45), CROCU318-21 (62), CROCU331-21 (66), CROCU340-21 (63)	CROCU009-20 (70), CROCU015-20 (76)
BOLD:ABZ7976	Culex laticintus		CROCU320-21 (36), CROCU325-21 (51)
BOLD:AAJ7317	Culex modestus	CROCU077-21 (16), CROCU088-21 (16)
BOLD:AAB6945	Culex territans	CROCU034-20 (24), CROCU097-21 (26), CROCU231-21 (34), CROCU234-21 (34)		CROCU226-21 (84), CROCU227-21 (85), CROCU244-21 (84)
BOLD:AEV9902	Culex torrentium	CROCU035-20 (78), CROCU036-20 (78), CROCU037-20 (78), CROCU038-20 (29), CROCU039-20 (29), CROCU047-20 (26), CROCU053-20 (81), CROCU054-20 (81), CROCU055-20 (81)		CROCU041-20 (95), CROCU042-20 (95), CROCU043-20 (70), CROCU048-20 (92), CROCU049-20 (92), CROCU050-20 (92), CROCU051-20 (76), CROCU229-21 (88)
BOLD:AAA4751	Culex pipiens complex	CROCU040-20 (29), CROCU046-20 (26), CROCU069-21 (20), CROCU161-21 (25)	CROCU072-21 (39), CROCU120-21 (34)	CROCU001-20 (80), CROCU003-20 (91), CROCU004-20 (74), CROCU005-20 (86), CROCU006-20 (76), CROCU007-20 (83), CROCU008-20 (77), CROCU044-20 (70), CROCU045-20 (70), CROCU056-20 (96), CROCU245-21 (85)
BOLD:AAD6954	Culiseta annulata	CROCU308-21 (6)	CROCU160-21 (42)	CROCU010-20 (83), CROCU019-20 (94)
BOLD:AAP0901	Culiseta longiareolata	CROCU065-21 (27)	CROCU086-21 (55), CROCU313-21 (38), CROCU319-21 (69), CROCU321-21 (36)	CROCU017-20 (82), CROCU018-20 (73), CROCU028-20 (71), CROCU032-20 (95), CROCU233-21 (72)
BOLD:AAR3271	Anopheles algeriensis		CROCU136-21 (52)
BOLD:AAM4220	Anopheles claviger s.s.			CROCU199-21 (85)
BOLD:AAE3979	Anopheles claviger s.s.		CROCU337-21 (56)
BOLD:AAB2483	Anopheles hyrcanus pseudopictus	CROCU096-21 (33)
BOLD:AAA9632	Anopheles maculipennis s.s.	CROCU033-20 (28)		CROCU029-20 (86)
	Anopheles maculipennis complex		CROCU117-21 (53)
BOLD:ABY8239	Anopheles messeae			CROCU200-21 (85)
	Anopheles daciae	CROCU270-21 (3), CROCU273-21 (2), CROCU279-21 (22), CROCU296-21 (31)
BOLD:AAN3326	Anopheles plumbeus	CROCU012-20 (89), CROCU022-20 (89), CROCU299-21 (32)	CROCU222-21 (43)	CROCU014-20 (94), CROCU201-21 (79)
BOLD:AAA5870	Aedes albopictus	CROCU302-21 (32)	CROCU091-21 (54), CROCU126-21 (50), CROCU127-21 (48), CROCU225-21 (68), CROCU324-21 (51)	CROCU230-21 (97)
BOLD:AAB1098	Aedes annulipes	CROCU083-21 (4)
	Aedes annulipes, cantans	CROCU079-21 (1), CROCU098-21 (11), CROCU100-21 (21), CROCU169-21 (14), CROCU305-21 (32), CROCU306-21 (6), CROCU328-21 (12)		CROCU020-20 (82), CROCU241-21 (77)
	Aedes cantans	CROCU081-21 (30), CROCU087-21 (4), CROCU099-21 (13), CROCU105-21 (10), CROCU112-21 (10), CROCU128-21 (18), CROCU163-21 (7), CROCU168-21 (14), CROCU310-21 (32), CROCU329-21 (12)
	Aedes cantans, riparius	CROCU322-21 (9)
BOLD:AAB7911	Aedes caspius	CROCU307-21 (6)	CROCU089-21 (61), CROCU223-21 (46), CROCU323-21 (61)
	Aedes zammitii		CROCU095-21 (64), CROCU159-21 (39), CROCU330-21 (39)
BOLD:AAA6148	Aedes communis	CROCU165-21 (23)		CROCU026-20 (94), CROCU031-20 (94)
BOLD:AAM2826	Aedes detritus		CROCU123-21 (50), CROCU314-21 (35), CROCU315-21 (35)
	Aedes excrucians, cantans		CROCU335-21 (67)
BOLD:AEG2154	Aedes geniculatus	CROCU309-21 (32)	CROCU221-21 (43), CROCU316-21 (65), CROCU326-21 (64), CROCU327-21 (65)	CROCU016-20 (75), CROCU030-20 (93)
BOLD:AAF2904	Aedes intrudens,diantaeus,pullatus	CROCU102-21 (13)
BOLD:AAC5210	Aedes japonicus	CROCU297-21 (32)	CROCU115-21 (58), CROCU125-21 (58), CROCU235-21 (49), CROCU236-21 (47), CROCU237-21 (37), CROCU238-21 (41), CROCU239-21 (68), CROCU312-21 (60), CROCU338-21 (60)	CROCU011-20 (98)
BOLD:AAN1645	Aedes pulchritarsis	CROCU080-21 (1)
BOLD:AAA3748	Aedes punctor			CROCU013-20 (93), CROCU027-20 (93)
BOLD:AAP8897	Aedes cinereus	CROCU090-21 (19), CROCU101-21 (21), CROCU103-21 (21), CROCU106-21 (21), CROCU108-21 (18), CROCU109-21 (18), CROCU166-21 (17), CROCU301-21 (32)
	Aedes rossicus	CROCU311-21 (28)
	Aedes rossicus, cinereus	CROCU076-21 (30), CROCU107-21 (18)
BOLD:AAM5033	Aedes rusticus	CROCU078-21 (4), CROCU093-21 (4), CROCU162-21 (13)
BOLD:ACB9122	Aedes sticticus	CROCU084-21 (5), CROCU104-21 (4), CROCU110-21 (13), CROCU111-21 (13), CROCU164-21 (15), CROCU167-21 (13), CROCU298-21 (32), CROCU304-21 (32), CROCU341-21 (13), CROCU342-21 (13), CROCU343-21 (13), CROCU344-21 (13), CROCU345-21 (13), CROCU346-21 (13)	CROCU129-21 (44), CROCU336-21 (67)	CROCU021-20 (96), CROCU023-20 (87), CROCU024-20 (94), CROCU025-20 (95), CROCU246-21 (77)
BOLD:AAA7067	Aedes vexans	CROCU085-21 (4), CROCU094-21 (30), CROCU228-21 (25)	CROCU317-21 (65)	CROCU240-21 (90), CROCU242-21 (88), CROCU243-21 (88)
BOLD:AAW9535	Orthopodomyia pulcripalpis		CROCU118-21 (59)
BOLD:AAS0072	Coquillettidia richiardii	CROCU063-21 (6)		CROCU247-21 (77)
Note 1: all samples with BOLD IDs containing CROCUxyz-20 are from the already published work [50] Bušić et al. 2021a, and all samples with BOLD ID CROCUxyz-21 are new data from this study (denoted in bold font).
Note 2: colored numbers in parentheses correspond to sampling site numbers on the map, Figure 1.
