# Supplementary material for: A DNA barcode reference library of Croatian mosquitoes (Diptera: Culicidae): implications for identification and delimitation of species, with notes on the distribution of potential vector species
Source: Parasit Vectors. 2024 May 11;17:216. doi: 10.1186/s13071-024-06291-9 (PMC11088778; doi:10.1186/s13071-024-06291-9)
Supplement: Supplementary file 2 — Supplementary Material 2. Dataset S1. Nucleotide alignments of COI and ITS2 datasets for all analysed specimens. [file 13071_2024_6291_MOESM2_ESM.zip]

Archive with 2 entries (2 files):
- COI_Culicidae_MAFFT.fas
- ITS_Anopheles_MAFFT.fas
