# Supplementary material for: A DNA barcode reference library of Croatian mosquitoes (Diptera: Culicidae): implications for identification and delimitation of species, with notes on the distribution of potential vector species
Source: Parasit Vectors. 2024 May 11;17:216. doi: 10.1186/s13071-024-06291-9 (PMC11088778; doi:10.1186/s13071-024-06291-9)
Supplement: Supplementary file 2 — Supplementary Material 2. Dataset S1. Nucleotide alignments of COI and ITS2 datasets for all analysed specimens. [file 13071_2024_6291_MOESM2_ESM.zip › COI_Culicidae_MAFFT.fas]

>CROCU001-20_Culex_Pipiens_Complex             
--------------------------------------ttggaacttctttaagtttactaattcgagcagaattaagtcaaccaggtgtatttattggaaatgatcaaatttataatgttattgtaactgctcatgcttttattataattttttttatagtaataccaatcataattggaggatttggaaattgattagttcctttaatgttaggagctccagatatggcctttcctcgaataaataatataagtttttgaatactacctccttcattgacactactactttcaagtagtttagtagaaaatggggctgggactggatgaacagtgtatccccctctttcatctggaacagctcatgctggagcttcagtagacttagctattttttctttacatttagcaggaatttcatcaattttaggtgcagtaaattttattacaacagtaattaatatacgatcttcaggaattactcttgatcgaatacctttatttgtttgatcagtagtaattactgcagttttattacttctttctttacctgttttagctggtgctattactatgttattaacagatcgaaatttaaatacttcattctttgatccaattggaggaggagatccaattttatatcaacatttattt
>CROCU003-20_Culex_Pipiens_Complex             
--------------------------------------ttggaacttctttaagtttactaattcgagcagaattaagtcaaccaggtgtatttattggaaatgatcaaatttataatgttattgtaactgctcatgcttttattataattttttttatagtaataccaatcataattggaggatttggaaattgattagttcctttaatgttaggagctccagatatggcctttcctcgaataaataatataagtttttgaatactacctccttcattgacactactactttcaagtagtttagtagaaaatggggctgggactggatgaacagtgtatccccctctttcatctggaacagctcatgctggagcttcagtagacttagctattttttctttacatttagcaggaatttcatcaattttaggtgcagtaaattttattacaacagtaattaatatacgatcttcaggaattactcttgatcgaatacctttatttgtttgatcagtagtaattactgcagttttattacttctttctttacctgttttagctggtgctattactatgttattaacagatcgaaatttaaatacttcattctttgatccaattggaggaggagatccaattttatatcaacatttattt
>CROCU004-20_Culex_Pipiens_Complex             
------------------------------------agttggaacttctttaagtttactaattcgagcagaattaagtcaaccaggtgtatttattggaaatgatcaaatttataatgttattgtaactgctcatgcttttattataattttttttatagtaataccaatcataattggaggatttggaaattgattagttcctttaatgttaggagctccagatatggcctttcctcgaataaataatataagtttttgaatactacctccttcattgacactactactttcaagtagtttagtagaaaatggggctgggactggatgaacagtgtatccccctctttcatctggaacagctcatgctggagcttcagtagacttagctattttttctttacatttagcaggaatttcatcaattttaggtgcagtaaattttattacaacagtaattaatatacgatcttcaggaattactcttgatcgaatacctttatttgtttgatcagtagtaattactgcagttttattacttctttctttacctgttttagctggtgctattactatgttattaacagatcgaaatttaaatacttcattctttgatccaattggaggaggagat------------------------
>CROCU005-20_Culex_Pipiens_Complex             
-----------------------------------tagttggaacttctttaagtttactaattcgagcagaattaagtcaaccaggtgtatttattggaaatgatcaaatttataatgttattgtaactgctcatgcttttattataattttttttatagtaataccaatcataattggaggatttggaaattgattagttcctttaatgttaggagctccagatatggcctttcctcgaataaataatataagtttttgaatactacctccttcattgacactactactttcaagtagtttagtagaaaatggggctgggactggatgaacagtgtatccccctctttcatctggaacagctcatgctggagcttcagtagacttagctattttttctttacatttagcaggaatttcatcaattttaggtgcagtaaattttattacaacagtaattaatatacgatcttcaggaattactcttgatcgaatacctttatttgtttgatcagtagtaattactgcagttttattacttctttctttacctgttttagctggtgctattactatgttattaacagatcgaaatttaaatacttcattctttgatccaattggaggaggagatccaa--------------------
>CROCU006-20_Culex_Pipiens_Complex             
--------------------------------------------cttctttaagtttactaattcgagcagaattaagtcaaccaggtgtatttattggaaatgatcaaatttataatgttattgtaactgctcatgcttttattataattttttttatagtaataccaatcataattggaggatttggaaattgattagttcctttaatgttaggagctccagatatggcctttcctcgaataaataatataagtttttgaatactacctccttcattgacactactactttcaagtagtttagtagaaaatggagctgggactggatgaacagtgtatccccctctttcatctggaacagctcatgctggagcttcagtagacttagctattttttctttacatttagcaggaatttcatcaattttaggtgcagtaaattttattacaacagtaattaatatacgatcttcaggaattactcttgatcgaatacctttatttgtttgatcagtagtaattactgcagttttattacttctttctttacctgttttagctggtgctattactatgttattaacagatcgaaatttaaatacttcattctttgatccaattggaggaggagat------------------------
>CROCU008-20_Culex_Pipiens_Complex             
-------------------------------------gttggaacttctttaagtttactaattcgagcagaattaagtcaaccaggtgtatttattggaaatgatcaaatttataatgttattgtaactgctcatgcttttattataattttttttatagtaataccaatcataattggaggatttggaaattgattagttcctttaatgttaggagctccagatatggcctttcctcgaataaataatataagtttttgaatactacctccttcattgacactactactttcaagtagtttagtagaaaatggagctgggactggatgaacagtgtatccccctctttcatctggaacagctcatgctggagcttcagtagacttagctattttttctttacatttagcaggaatttcatcaattttaggtgcagtaaattttattacaacagtaattaatatacgatcttcaggaattactcttgatcgaatacctttatttgtttgatcagtagtaattactgcagttttattacttctttctttacctgttttagctggtgctattactatgttattaacagatcgaaatttaaatacttcattctttgatccaattggaggaggagatccaattttatatcaaca-------
>CROCU046-20_Culex_Pipiens_Complex             
aacattatattttatttttggggcttgagctggaatagttggaacttctttaagtttactaattcgagcagaattaagtcaaccaggtgtatttattggaaatgatcaaatttataatgttattgtaactgctcatgcttttattataattttttttatagtaataccaatcataattggaggatttggaaattgattagttcctttaatgttaggagctccagatatggcctttcctcgaataaataatataagtttttgaatactacctccttcattgacactactactttcaagtagtttagtagaaaatggagctgggactggatgaacagtgtatccccctctttcatctggaacagctcatgctggagcttcagtagacttagctattttttctttacatttagcaggaatttcatcaattttaggtgcagtaaattttattacaacagtaattaatatacgatcttcaggaattactcttgatcgaatacctttatttgtttgatcagtagtaattactgcagttttattacttctttctttacctgttttagctggtgctattactatgttattaacagatcgaaatttaaatacttcattctttgatccaattggaggaggagatccaattttatatcaacatttattt
>CROCU056-20_Culex_Pipiens_Complex             
aacattatattttatttttggggcttgagctggaatagttggaacttctttaagtttactaattcgagcagaattaagtcaaccaggtgtatttattggaaatgatcaaatttataatgttattgtaactgctcatgcttttattataattttttttatagtaataccaatcataattggaggatttggaaattgattagttcctttaatgttaggagctccagatatggcctttcctcgaataaataatataagtttttgaatactacctccttcattgacactactactttcaagtagtttagtagaaaatggagctgggactggatgaacagtgtatccccctctttcatctggaacagctcatgctggagcttcagtagacttagctattttttctttacatttagcaggaatttcatcaattttaggtgcagtaaattttattacaacagtaattaatatacgatcttcaggaattactcttgatcgaatacctttatttgtttgatcagtagtaattactgcagttttattacttctttctttacctgttttagctggtgctattactatgttattaacagatcgaaatttaaatacttcattctttgatccaattggaggaggagatccaattttatatcaacatttattt
>CROCU245-21_Culex_Pipiens_Complex             
aacattatattttatttttggggcttgagctggaatagttggaacttctttaagtttactaattcgagcagaattaagtcaaccaggtgtatttattggaaatgatcaaatttataatgttattgtaactgctcatgcttttattataattttttttatagtaataccaatcataattggaggatttggaaattgattagttcctttaatgttaggagctccagatatggcctttcctcgaataaataatataagtttttgaatactacctccttcattgacactactactttcaagtagtttagtagaaaatggagctgggactggatgaacagtgtatccccctctttcatctggaacagctcatgctggagcttcagtagacttagctattttttctttacatttagcaggaatttcatcaattttaggtgcagtaaattttattacaacagtaattaatatacgatcttcaggaattactcttgatcgaatacctttatttgtttgatcagtagtaattactgcagttttattacttctttctttacctgttttagctggtgctattactatgttattaacagatcgaaatttaaatacttcattctt----------------------------------------------
>CROCU040-20_Culex_Pipiens_Complex             
aacattatattttatttttggggcttgagctggaatagttggaacttctttaagtttactaattcgagcagaattaagtcaaccaggtgtatttattggaaatgatcaaatttataatgttattgtaactgctcatgcttttattataattttttttatagtaataccaatcataattggaggatttggaaattgattagttcctttaatgttaggagctccagatatggcctttcctcgaataaataatataagtttttgaatactacctccttcattgacactactactttcaagtagtttagtagaaaatggagctgggactggatgaacagtgtatccccctctttcatctggaacagctcatgctggagcttcagtagacttagctatttttt--------------------------------------------------------------------------------------------------------------------------------------------------------------------------------------------------------------------------------------------------------------------
>CROCU044-20_Culex_Pipiens_Complex             
aacattatattttatttttggggcttgagctggaatagttggaacttctttaagtttactaattcgagcagaattaagtcaaccaggtgtatttattggaaatgatcaaatttataatgttattgtaactgctcatgcttttattataattttttttatagtaataccaatcataattggaggatttggaaattgattagttcctttaatgttaggagctccagatatggcctttcctcgaataaataatataagtttttgaatactacctccttcattgacactactactttcaagtagtttagtagaaaatggagctgggactggatgaacagtgtatccccctctttcatctggaacagctcatgctggagcttcagtagacttagctattttttctttacatttagcaggaatttcatcaattttaggtgcagtaaattttattacaacagtaattaatatacgatcttcaggaattactcttgatcgaatacctttatttgtttgatcagtagtaattactgcagttttattacttctttctttacctgttttagctggtgctattactatgttattaacagatcgaaatttcaatacttcattctttgatchaattggaggaggagatccaattttatatcaacatttattt
>CROCU072-21_Culex_Pipiens_Complex             
aacattatattttatttttggggcttgagctggaatagttggaacttctttaagtttactaattcgagcagaattaagtcaaccaggtgtatttattggaaatgatcaaatttataatgttattgtaactgctcatgcttttattataattttttttatagtaataccaatcataattggaggatttggaaattgattagttcctttaatgttaggagctccagatatagcctttcctcgaataaataatataagtttttgaatactacctccttcattgacactactactttcaagtagtttagtagaaaatggagctgggactggatgaacagtgtatccccctctttcatctggaacagctcatgctggagcttcagtagacttagctattttttctttacatttagcaggaatttcatcaattttaggtgcagtaaattttattacaacagtaattaatatacgatcttcaggaattactcttgatcgaatacctttatttgtttgatcagtagtaattactgcagttttattacttctttctttacctgttttagctggtgctattactatgttattaacagatcgaaatttaaatacttcattctttgatccaattggaggaggagatccaattttatatcaacatttattt
>CROCU007-20_Culex_Pipiens_Complex             
----------------------------------------------------------------------------------------------attggaaatgatcaaatttataatgttattgtaactgctcatgcttttattataattttttttatagtaataccaatcataattggaggatttggaaattgattagttcctttaatgttaggagctccagatatggcctttcctcgaataaataatataagtttttgaatactacctccttcattgacactactactttcaagtagtttagtagaaaatggagctggaactggatgaacagtgtatccccctctttcatctggaacagctcatgctggagcttcagtagacttagctattttttctttacatttagcaggaatttcatcaattttaggtgcagtaaattttattacaacagtaattaatatacgatcttcaggaattactcttgatcgaatacctttatttgtttgatcagtagtaattactgcag--------------------------------------------------------------------------------------------------------------------------------
>CROCU045-20_Culex_Pipiens_Complex             
aacattatattttatttttggagcttgagctggaataattggaacttctttaagtttacttattcgagcagaattaagtcaacccggtgtatttattggaaatgatcaaatttataatgttattgtaactgctcatgcttttattataattttttttatagtaataccaattataattggaggatttggaaattgattagttcctttaatattaggagctccagatatggcttttcctcgaataaataatataagtttttgaatactacctccttcattgacactactactttcaagtagtttagtagaaaatggagctggaactggatgaacagtgtatccccctctttcatctggaacagctcakgctggagcttcagtagatttagctattttttctttacatttagcaggaatttcatcaattttaggtgcagtaaattttattacaacagtaattaatatacgatcatcaggaattactcttgatcgaataccattatttgtttgatcagtagtaattactgcagttttattacttctttctttacctgttttagccggagctattactatrttattaacagatcgaaatttaaatacttcattctttgacccaattggaggaggagatccaattttatatcaacatttattt
>CROCU120-21_Culex_Pipiens_Complex             
aacattatattttatttttggagcttgagctggaataattggaacttctttaagtttacttattcgagcagaattaagtcaacccggtgtatttattggaaatgatcaaatttataatgttattgtaactgctcatgcttttattataattttttttatagtaataccaattataattggaggatttggaaattgattagttcctttaatattaggagctccagatatggcttttcctcgaataaataatataagtttttgaatactacctccttcattgacactactactttcaagtagtttagtagaaaatggagctggaactggatgaacagtgtatccccctctttcatctggaacagctcatgctggagcttcagtagatttagctattttttctttacatttagcaggaatttcatcaattttaggtgcagtaaattttattacaacagtaattaatatacgatcatcaggaattactcttgatcgaataccattatttgtttgatcagtagtaattactgcagttttattacttctttctttacctgttttagccggagctattactatattattaacagatcgaaatttaaatacttcattctttgacccaattggaggaggagatccaattttatatcaacatttattt
>CROCU161-21_Culex_Pipiens_Complex             
aacattatattttatttttggagcttgagctggaataattggaacttctttaagtttacttattcgagcagaattaagtcaacccggtgtatttattggaaatgatcaaatttataatgttattgtaactgctcatgcttttattataattttttttatagtaataccaattataattggaggatttggaaattgattagttcctttaatattaggagctccagatatggcttttcctcgaataaataatataagtttttgaatactacctccttcattgacactactactttcaagtagtttagtagaaaatggagctggaactggatgaacagtgtatccccctctttcatctggaacagctcatgctggagcttcagtagatttagctattttttctttacatttagcaggaatttcatcaattttaggtgcagtaaattttattacaacagtaattaatatacgatcatcaggaattactcttgatcgaataccattatttgtttgatcagtagtaattactgcagttttattacttctttctttacctgttttagccggagctattactatattattaacagatcgaaatttaaatacttcattctttgacccaattggaggaggagacccaattttatatcaacatttattt
>CROCU035-20_Culex_torrentium                  
aacattatactttattttcggagcttgagctggaataattggaacttctttaagtttacttattcgagcagaattaagtcaaccaggtgtatttattggaaatgatcaaatttataatgttattgtaactgctcatgcttttattataattttttttatagtaataccaattataattggaggatttggaaattgattagttcctttaatgttaggagctccagatatagcctttcctcgaataaataatataagtttttgaatactacctccctcattgacactactactttcaagtagtttagtagaaaatggagctggaactggatgaacagtgtatccccctctttcatctggaacagctcatgctggagcttcagtagacttagctattttttctttacatttagcaggaatttcatcaattttaggagcagtaaattttattacaacagtaattaatatacgatcttcaggaattactcttgatcgaatacctttatttgtttgatctgtagtaattactgcagttttactactcc--------------------------------------------------------------------------------------------------------------------
>CROCU036-20_Culex_torrentium                  
aacattatactttattttcggagcttgagctggaataattggaacttctttaagtttacttattcgagcagaattaagtcaaccaggtgtatttattggaaatgatcaaatttataatgttattgtaactgctcatgcttttattataattttttttatagtaataccaattataattggaggatttggaaattgattagttcctttaatgttaggagctccagatatagcctttcctcgaataaataatataagtttttgaatactacctccctcattgacactactactttcaagtagtttagtagaaaatggagctggaactggatgaacagtgtatccccctctttcatctggaacagctcatgctggagcttcagtagacttagctattttttctttacatttagcaggaatttcatcaattttaggagcagtaaattttattacaacagtaattaatatacgatcttcaggaattactcttgatcgaatacctttatttgtttgatctgtagtaattactgcagttttactactcc--------------------------------------------------------------------------------------------------------------------
>CROCU037-20_Culex_torrentium                  
aacattatactttattttcggagcttgagctggaataattggaacttctttaagtttacttattcgagcagaattaagtcaaccaggtgtatttattggaaatgatcaaatttataatgttattgtaactgctcatgcttttattataattttttttatagtaataccaattataattggaggatttggaaattgattagttcctttaatgttaggagctccagatatagcctttcctcgaataaataatataagtttttgaatactacctccctcattgacactactactttcaagtagtttagtagaaaatggagctggaactggatgaacagtgtatccccctctttcatctggaacagctcatgctggagcttcagtagacttagctattttttctttacatttagcaggaatttcatcaattttaggagcagt----------------------------------------------------------------------------------------------------------------------------------------------------------------------------------------------------------------------------
>CROCU047-20_Culex_torrentium                  
aacattatactttattttcggagcttgagctggaataattggaacttctttaagtttacttattcgagcagaattaagtcaaccaggtgtatttattggaaatgatcaaatttataatgttattgtaactgctcatgcttttattataattttttttatagtaataccaattataattggaggatttggaaattgattagttcctttaatgttaggagctccagatatagcctttcctcgaataaataatataagtttttgaatactacctccctcattgacactactactttcaagtagtttagtagaaaatggagctggaactggatgaacagtgtatccccctctttcatctggaacagctcatgctggagcttcagtagacttagctattttttctttacatttagcaggaatttcatcaattttaggagcagtaaattttattacaacagtaattaatatacgatcttcaggaattactcttgatcgaatacctttatttgtttgatctgtagtaattactgcagttttactactcctttctttacctgttttagcgggagctattactatactattaacagatcgaaatttaaatacttcattttttgatccaattggaggaggagatccaattttataccaacatttattt
>CROCU048-20_Culex_torrentium                  
aacattatactttattttcggagcttgagctggaataattggaacttctttaagtttacttattcgagcagaattaagtcaaccaggtgtatttattggaaatgatcaaatttataatgttattgtaactgctcatgcttttattataattttttttatagtaataccaattataattggaggatttggaaattgattagttcctttaatgttaggagctccagatatagcctttcctcgaataaataatataagtttttgaatactacctccctcattgacactactactttcaagtagtttagtagaaaatggagctggaactggatgaacagtgtatccccctctttcatctggaacagctcatgctggagcttcagtagacttagctattttttctttacatttagcaggaatttcatcaattttaggagcagtaaattttattacaacagtaattaatatacgatcttcaggaattactcttgatcgaatacctttatttgtttgatctgtagtaattactgcagttttactactcctttctttacctgttttagcgggagctattactatactattaacagatcgaaatttaa-----------------------------------------------------------
>CROCU053-20_Culex_torrentium                  
aacattatactttattttcggagcttgagctggaataattggaacttctttaagtttacttattcgagcagaattaagtcaaccaggtgtatttattggaaatgatcaaatttataatgttattgtaactgctcatgcttttattataattttttttatagtaataccaattataattggaggatttggaaattgattagttcctttaatgttaggagctccagatatagcctttcctcgaataaataatataagtttttgaatactacctccctcattgacactactactttcaagtagtttagtagaaaatggagctggaactggatgaacagtgtatccccctctttcatctggaacagctcatgctggagcttcagtagacttagctattttttctttacatttagcaggaatttcatcaattttaggagcagtaaattttattacaacagtaattaatatacgatcttcaggaattactcttgatcgaatacctttatttgtttgatctgtagtaattactgcagttttactactcc--------------------------------------------------------------------------------------------------------------------
>CROCU054-20_Culex_torrentium                  
aacattatactttattttcggagcttgagctggaataattggaacttctttaagtttacttattcgagcagaattaagtcaaccaggtgtatttattggaaatgatcaaatttataatgttattgtaactgctcatgcttttattataattttttttatagtaataccaattataattggaggatttggaaattgattagttcctttaatgttaggagctccagatatagcctttcctcgaataaataatataagtttttgaatactacctccctcattgacactactactttcaagtagtttagtagaaaatggagctggaactggatgaacagtgtatccccctctttcatctggaacagctcatgctggagcttcagtagacttagctattttttctttacatttagcaggaatttcatcaattttaggagcagtaaattttattacaacagtaattaatatacgatcttcaggaattactcttgatcgaatacctttatttgtttgatctgtagtaattactgcagttttactactcc--------------------------------------------------------------------------------------------------------------------
>CROCU050-20_Culex_torrentium                  
aacattatactttattttcggagcttgagctggaataattggaacttctttaagtttacttattcgagcagaattaagtcaaccaggcgtatttattggaaatgatcaaatttataatgttattgtaactgctcatgcttttattataattttttttatagtaataccaattataattggaggatttggaaattgattagttcctttaatgttaggagctccagatatagcctttcctcgaataaataatataagtttttgaatactacctccctcattgacactactactttcaagtagtttagtagaaaatggagctggaactggatgaacagtgtatccccctctttcatctggaacagctcatgctggagcttcagtagacttagctattttttctttacatttagcaggaatttcatcaattttaggagcagtaaattttattacaacagtaattaatatacgatcttcaggaattactcttgatcgaatacctttatttgtttgatctgtagtaattactgcagttttactactcctttctttacctgttttagcgggagctattactatactattaacagatcgaaatttaaatacttca---------------------------------------------------
>CROCU229-21_Culex_torrentium                  
aacattatactttattttcggagcttgagctggaataattggaacttctttaagtttacttattcgagcagaattaagtcaaccaggcgtatttattggaaatgatcaaatttataatgttattgtaactgctcatgcttttattataattttttttatagtaataccaattataattggaggatttggaaattgattagttcctttaatgttaggagctccagatatagcctttcctcgaataaataatataagtttttgaatactacctccctcattgacactactactttcaagtagtttagtagaaaatggagctggaactggatgaacagtgtatccccctctttcatctggaacagctcatgctggagcttcagtagacttagctattttttctttacatttagcaggaatttcatcaattttaggagcagtaaattttattacaacagtaattaatatacgatcttcaggaattactcttgatcgaatacctttatttgtttgatctgtagtaattactgcagttttactactcctttctttacctgttttagcgggagctattactatactattaacagatcgaaatttaaatacttcattttttgatccaattggaggaggagatccaattttataccaacatttattt
>CROCU055-20_Culex_torrentium                  
aacattatactttattttcggagcttgagctggaataattggaacttctttaagtttacttattcgagcagaattaagtcaaccaggtgtatttattggaaatgatcaaatttataatgttattgtaactgctcatgcttttattataattttttttatagtaataccaattataattggaggatttggaaattgattagttcctttaatgttaggagctccagatatagcctttcctcgaataaataatataagtttttgaatactacctccttcattgacactactactttcaagtagtttagtagaaaatggagctggaactggatgaacagtgtatccccctctttcatctggaacagctcatgctggagcttcagtagacttagctattttttctttacatttagcaggaatttcatcaattttaggagcagtaaattttattacaacagtaattaatatacgatcttcaggaattactcttgatcgaatacctttatttgtttgatctgtagtaattactgcagttttactactcctttttttacctgttttagcgggagctattactatactattaacaga----------------------------------------------------------------------
>CROCU051-20_Culex_torrentium                  
aacattatactttattttcggagcttgagctggaataattggaacttctttaagtttacttattcgagcagaattaagtcaaccgggtgtatttattggaaatgatcaaatttataatgttattgtaactgctcatgcttttattataattttttttatagtaataccaattataattggaggatttggaaattgattagttcctttaatgttaggagctccagatatagcctttcctcgaataaataatataagtttttgaatactacctccctcattgacactactactttcaagtagtttagtagaaaatggagctggaactggatgaacagtgtatccccctctttcatctggaacagctcatgctggagcttcagtagacttagctattttttctttacatttagcaggaatttcatcaattttaggagcagtaaattttattacaacagtaattaatatacgatcttcaggaattactcttgatcgaatacctttatttgtttgatctgtagtaattactgcagttttactactcctttctttacctgttttagcaggagctattactatactattaacagatcgaaatttaaatacttcattttttgacccaattggaggaggagatccaattttataccaacatttattt
>CROCU043-20_Culex_torrentium                  
aacattatactttattttcggagcttgagctggaataattggaacttctttaagtttacttattcgagcagaattaagtcaaccaggtgtatttattggaaatgatcaaatttataatgttattgtaactgctcatgcttttattataattttttttatagtaataccaattataattggaggatttggaaattgattagttcctttaatgttaggagctccagatatagcctttcctcgaataaataatataagtttttgaatactacctccttcattgacactactactttcaagtagtttagtagaaaatggagctggaactggatgaacagtgtatccccctctttcatctggaacagctcatgctggagcttcagtagacttagctattttttctttacatttagcaggaatttcatcaattttaggagcagtaaattttattacaacagtaattaatatacgatcttcaggaattactcttgatcgaatacctttatttgtttgatctgtcgtaattactgcagttttactactcc--------------------------------------------------------------------------------------------------------------------
>CROCU039-20_Culex_torrentium                  
aacattatactttattttcggagcttgagctggaataattggaacttctttaagtttacttattcgagcagaattaagtcaaccaggtgtatttattggaaatgatcaaatttataatgttattgtaactgctcatgcttttattataattttttttatagtaataccaattataattggaggatttggaaattgattagttcctttaatgttaggagctccagatatagcctttcctcgaataaataatataagtttttgaatactacctccctcattgacactactactttcaagtagtttagtagaaaatggagctgggactggatgaacagtgtatccccctctttcatctggaacagctcatgctggagcttcagtagacttagctattttttctttacatttagcaggaatttcatcaattttaggagcagtaaattttattacaacagtaattaatatacgatcttcaggaattactcttgatcgaatacctttatttgtatgat--------------------------------------------------------------------------------------------------------------------------------------------------
>CROCU041-20_Culex_torrentium                  
aacattatactttattttcggagcttgagctggaataattggaacttctttaagtttacttattcgagcagaattaagtcaaccaggtgtatttattggaaatgatcaaatttataatgttattgtaactgctcatgcttttattataattttttttatagtaataccaattataattggaggatttggaaattgattagttcctttaatgttaggagctccagatatggcctttcctcgaataaataatataagtttttgaatactacctccctcattgacactactactttcaagtagtttagtagaaaatggagctggaactggatgaacagtgtatcccccactttcatctggaacagctcatgctggagcttcagtagacttagctattttttctttacatttagcaggaatttcatcaattttaggagcagt----------------------------------------------------------------------------------------------------------------------------------------------------------------------------------------------------------------------------
>CROCU038-20_Culex_torrentium                  
aacattatactttattttcggagcttgagctggaataattggaacttctttaagtttacttattcgagcagaattaagtcaaccaggtgtatttattggaaatgatcaaatttataatgttattgtaactgctcatgcttttattataattttttttatagtaataccaattataattggaggatttggaaattgattagttcctttaatgttaggagctccagatatagcctttcctcgaataaataatataagtttttgaatactacctccctcattgacactactactttcaagtagtttagtagaaaaaggagctggaactggatgaacagtgtatccccctctttcatctggaacagcccatgctggagctt-----------------------------------------------------------------------------------------------------------------------------------------------------------------------------------------------------------------------------------------------------------------------------------------
>CROCU069-21_Culex_Pipiens_Complex             
--------------------------------------------------------------------------------------------------------------tttataatgttattgtaactgctcatgcttttattataattttttttatagtaataccaattataattggaggatttggaaattgattagttcctttaatgttaggagctccagatatggcttttcctcgaataaataatataagtttttgaatactacctccttcattgacactactactttcaagtagtttagtagaaaatggagctggaactggatgaacagtgtatccccctctttcatctggaacagctcatgccggagcttcagtagatttagctattttttctttacatttagcaggaatttcatcaattttaggtgcagtaaattttattacaacagtaattaatatacgatcatcaggaattactcttgatcgaataccattatttgtttgatcagtagtaattactgcagttttattacttctttctttacctgttttagctggagctattacta-gttattaacagatcgaaatttaaatacttcattctttgacccaattggaggaggagacccaattttatatcaacatttattt
>CROCU042-20_Culex_torrentium                  
------------------------------------------------------------------------------------------------------tgatcaaatttataatgttattgtaactgctcatgcttttattataattttttttatagtaataccaattataattggaggatttggaaattgattagttcctttaatgttaggagctccagatatagcctttcctcgaataaataatataagtttttgaatactacctccctcattgacactactactttcaagtagtttagtagaaaatggagctggaactggatgaacagtgtatccccctctttcatctggaacagctcatgctggagcttcagtagacttagctattttttctttacatttagcaggaatttcatcaattttaggagcagtatattttattacaacagtaattaatatacgatcttcaggaattactcttgatcgaatacctttatttgtttgatctgtagtaattactgcagttttactactc---------------------------------------------------------------------------------------------------------------------
>CROCU049-20_Culex_torrentium                  
aacattatactttattttgggagcttaagctggaataatgggaacttttttaagtttactttttcgagcagaattaagtcaaccaggcgtatttatgggaaatgatcaaatttataatgttatggtaactgctcatgcttttataataattttttttatagtaataccaattataattggaggatttggaaattgattagttcctttaatgttaggagctccagatatagcctttcctcgaataaataatataagtttttgaatactacctccctcattgacactactactttcaagtagtttagtagaaaatggagctggaactggatgaacagtgtatccccctctttcatctggaacagctcatgctggagcttcagtagacttagctattttttctttacatttagcaggaatttcatcaattttaggagcagtaaattttattacaacagtaattaatatacgatcttcaggaattactcttgatcgaatacctttatttgtttgatctgtagtaattactgcagttttactactcctttctttacctgttttagcgggagctattactatactattaacaga----------------------------------------------------------------------
>CROCU077-21_Culex_modestus                    
aacattatattttattttcggagcttgagctggaatagtgggtacttctttaagtttacttattcgagccgaattaagtcaaccgggagtctttattgggaatgatcaaatttataatgttattgtaactgcacatgcttttattataattttttttatagtaataccaattataattggaggatttggaaattgattagttcctttaatgctaggagccccagatatggcgtttcctcgaatgaataatataagtttttgaatactacctccttcattgacacttctactttcaagtagtatagtagaaaatggagctgggactggatgaacagtttatccccctctttcatccggaaccgctcatgctggagcatcagttgatttagctattttttcattacatttagcaggaatttcatcgattttaggagcagtaaattttattacaacagtaattaatatacgatcttcgggaattacccttgaccgaatacctttatttgtttgatcagtagtaattactgctgttttattacttctttctttaccagtattagctggagcaattactatattattaactgatcgaaatttaaatacttcattcttcgacccaattgggggaggagatccaattttatatcaacatttattt
>CROCU088-21_Culex_modestus                    
aacattatattttattttcggagcttgagctggaatagtgggtacttctttaagtttacttattcgagctgaattaagtcaaccaggagtctttattggaaatgatcaaatttataatgttattgtaactgcacatgcttttattataattttttttatagtaataccaattataattggaggatttggaaattgattagttcctttaatgttaggagccccagatatggcatttcctcgaatgaataatataagtttttgaatactacctccttcattgacacttctactttcaagtagtatagtagaaaatggagctgggactggatgaacagtttatccccctctttcatccggaaccgctcatgctggagcatcagttgatttagctattttttcattgcatttagcaggaatttcatcaattttaggagcagtaaattttattacaacagtaattaatatacgatcttcgggaattacccttgaccgaatacctttatttgtttgatcagtagtaattactgctgttttattacttctttctttaccagtattagctggagcaattactatattattaactgatcgaaatttaaatacttcattcttcgacccaattgggggaggagacccaattttatatcaacatttattt
>CROCU320-21_Culex_laticintus                  
tacattatactttatttttggagcttgagctggaataattggaacttctttaagtttattaattcgagcagaattaagtcaacctggtgtatttattggaaatgatcaaatttataatgttatcgtaactgcacatgcttttattataattttttttatagtaataccaattataattggaggatttggaaattgattagtccctttaatattaggagcccctgatatggcattccctcgaataaataatataagtttttgaatactacctccttcattaacattactactttcaagtagtatagtagaaaatggagctggaactggatgaactgtatatccccctctttcatctggaacagcccatgctggggcatctgttgatttagctattttttctttacatttagctggaatttcatcaattttaggagccgtaaattttattacaacagtaattaatatacgatcttcaggaattacccttgatcgaatacctttatttgtgtgatctgttgtaattactgcagttcttttacttctttctttacctgttttagctggagctattactatactattaacagaccgaaatttaaatacttcattttttgaccctattggaggtggagacccaattttataccaacatttattt
>CROCU325-21_Culex_laticintus                  
tacattatactttatttttggagcttgagctggaataattggaacttctttaagtttattaattcgagcagaattaagtcaacctggtgtatttattggaaatgatcaaatttataatgttatcgtaactgcacatgcttttattataattttttttatagtaataccaattataattggaggatttggaaattgattagtccctttaatattaggagcccctgatatggcattccctcgaataaataatataagtttttgaatactacctccttcattaacattactactttcaagtagtatagtagaaaatggagctggaactggatgaactgtatatccccctctttcatctggaacagcccatgctggggcatctgttgatttagctattttttctttacatttagctggaatttcatcaattttaggagccgtaaattttattacaacagtaattaatatacgatcttcaggaattacccttgatcgaatacctttatttgtgtgatctgttgtaattactgcagttcttttacttctttctttacctgttttagctggagctattactatactattaacagaccgaaatttaaatacttcattttttgaccctattggaggtggagacccaattttataccaacatttattt
>CROCU002-20_Culex_hortensis                   
-------------------ggtgcttgagcaggaataattggaacttctttaagtttacttattcgtgcagaattaagtcaacctggagtctttattggaaatgaccaaatttataatgtaattgtaacagctcatgcttttattataattttttttatagtaatacctattataattggaggatttggaaattgattagtccctcttatattaggagctcctgatatagctttccctcgaataaataatataagattttgaatactacctccttcattaactctactactttctagtagtatagtagaaaatggagctggtactggatgaacagtttatccacctctttcttcaggaactgctcatgctggtgcttcagttgatttagctattttttctcttcatttagcaggtatttcatctattttaggagctgtaaattttattacaactgtaattaatatacgttcttctggaattacattagaccgaatacctttatttgtttgatcagttgttattactgctgttcttttattactatctctacctgttttagctggagctattactatgttattaacagatcgaaatttaaatacatca---------------------------------------------------
>CROCU009-20_Culex_hortensis                   
--------------------------------------ttggaacttctttaagtttacttattcgtgcagaattaagtcaacctggagtctttattggaaatgaccaaatttataatgtaattgtaacagctcatgcttttattataattttttttatagtaatacctattataattggaggatttggaaattgattagtccctcttatattaggagctcctgatatagctttccctcgaataaataatataagattttgaatactacctccttcattaactctactactttctagtagtatagtagaaaatggagctggtactggatgaacagtttatccacctctttcttcaggaactgctcatgctggtgcttcagttgatttagctattttttctcttcatttagcaggtatttcatctattttaggagctgtaaattttattacaactgtaattaatatacgttcttctggaattacattagaccgaatacctttatttgtttgatcagttgttattactgctgttcttttattactatctctacctgttttagctggagctattactatgttattaacagatcgaaatttaaatacatca---------------------------------------------------
>CROCU015-20_Culex_hortensis                   
aactttatactttattttcggtgcttgagcaggaataattggaacttctttaagtttacttattcgtgcagaattaagtcaacctggagtctttattggaaatgaccaaatttataatgtaattgtaacagctcatgcttttattataattttttttatagtaatacctattataattggagggtttggaaattgattagtccctcttatattaggagctcctgatatagctttccctcgaataaataatataagattttgaatactacccccttcattaactctactactttctagtagtatagtagaaaatggagctggtactggatgaacagtttatccacctctttcttcaggaactgctcatgctggtgcttcagttgatttagctattttttctcttcatttagcaggtatttcatctattttaggagctgtaaattttattacaactgtaattaatatacgttcttctggaattacattagaccgaatacctttatttgtttgatcagttgttattactgctgttcttttattattatctttacctgttttagctggagctattactatgttattaacagatcgaaatttaaatacatcattttttgatcctattggaggaggagaccctattttatatcaacatttattt
>CROCU340-21_Culex_hortensis                   
aactttatactttattttcggtgcttgagcaggaataattggaacttctttaagtctacttattcgtgcagaattaagtcaacctggagtctttattggaaatgaccaaatttataatgtaattgtaacagctcatgcttttattataattttttttatagtaatacctattataattggagggtttggaaattgattagtccctcttatattaggagctcctgatatagctttccctcgaataaataatataagattttgaatactacctccttcattaactctactactttctagtagtatagtagaaaatggagctggtactggatgaactgtttatccacctctttcttcaggaactgctcatgctggtgcttcagttgatttagctattttttctcttcatttagcaggtatttcatctattttaggagctgtaaattttattacaactgtaattaatatacgttcttctggaattacattagaccgaatacctttatttgtttgatcagttgttattactgctgttcttttattattatctttacctgttttagctggagctattactatgttattaacagatcgaaatttaaatacatcattttttgatcctattggaggaggagaccctattttatatcaacatttattt
>CROCU122-21_Culex_hortensis                   
aactttatactttattttcggtgcttgagcaggaataattggaacttctttaagtttacttattcgtgcagaattaagtcaacctggagtctttattggaaatgaccaaatttataatgtaattgtaacagctcatgcttttattataattttttttatagtaatacctattataattggagggtttggaaattgattagtccctcttatattaggagctcctgatatagcttttcctcgaataaataatataagattttgaatactacctccttcattaactctactactttctagtagtatagtagaaaatggagctggtactggatgaacagtttatccacctctttcttcagggactgctcatgctggtgcttcagttgatttagctattttttctcttcatttagcaggtatttcatctattttaggagctgtaaattttattacaactgtaattaatatacgttcttctggaattacattagaccgaatacctttatttgtttgatcagttgttattactgctgttcttttattactatctttacctgttttagctggagctattactatattattaacagatcgaaatttaaatacatcattttttgatcctattggaggaggagaccctattttatatcaacatttattt
>CROCU318-21_Culex_hortensis                   
aactttatactttattttcggtgcttgagcaggaataatgggaacttctttaagtctacttattcgtgcagaattaagtcaacctggagtctttattgggaatgaccaaatttataatgtaattgtaacagctcatgcttttattataattttttttatagtaatacctattataattggagggtttggaaattgattagtccctcttatattaggagctcctgatatagctttccctcgaataaataatataagattttgaatactacctccttcattaactctactactttctagtagtatagtagaaaatggagctggtactggatgaacagtttatccacctctttcttcaggaactgctcatgctggtgcttcagttgatttagctattttttctcttcatttagcaggtatttcatctattttaggagctgtaaattttattacaactgtaattaatatacgttcttctggaattacattagaccgaatacctttatttgtttgatcagttgttattactgctgttcttttattattatctttacctgttttagctggagctattactatgttattaacagatcgaaatttaaatacatcattttttgatcctattggaggaggagaccctattttatatcaacatttattt
>CROCU064-21_Culex_hortensis                   
------------------------------------------aacttctttaagtttacttattcgtgcagaattaagtcaacctggagtctttattggaaatgaccaaatttataatgtaattgtaacagctcatgcttttattataattttttttatagtaatacctattataattggagggtttggaaattgattagtccctcttatattaggagctcctgatatagctttccctcgaataaataatataagattttgaatactacctccttcattaactctactactttctagtagtatagtagaaaatggagctggtactggatgaacagtttatccacctctttcttcaggaactgcccatgctggtgcttcagttgatttagctattttttctcttcatttagcaggtatttcatctattttaggagctgtaaattttattacaactgtaattaatatacgttcttctggaattacactagaccgaatacctttatttgtttgatcagttgttattactgctgttcttttattactatctttacctgttttagctggagctattactatgttattaacagatcgaaatttaaatacatcattttttgatcctattggaggaggagaccctattttataccaacatttattt
>CROCU082-21_Culex_hortensis                   
------------------------------------------aacttctttaagtttacttattcgtgcagaattaagtcaacctggagtctttattggaaatgaccaaatttataatgtaattgtaacagctcatgcttttattataattttttttatagtaatacctattataattggagggtttggaaattgattagtccctcttatattaggagctcctgatatagctttccctcgtataaataatataagattttgaatactacctccttcattaactctactactttctagtagtatagtagaaaatggagctggtactggatgaacagtttatccacctctttcttcaggaactgcccatgctggtgcttcagttgatttagctattttttctcttcatttagcaggtatttcatctattttaggagctgtaaattttattacaactgtaattaatatacgttcttctggaattacactagaccgaatacctttatttgtttgatcagttgttattactgctgttcttttattactatctttacctgttttagctggagctattactatattattaacagatcgaaatttaaatacatcattttttgatcctattggaggaggagaccctattttatatcaacatttattt
>CROCU121-21_Culex_hortensis                   
aactttatactttattttcggtgcttgagcaggaataattggaacttctttaagtttacttattcgtgcagaattaagtcaacctggagtctttattggaaatgaccaaatttataatgtaattgtaacagctcatgcttttattataattttttttatagtaatacctattataattggaggatttggaaattgattagtccctcttatattaggagctcctgatatagctttccctcgaataaataatataagattttgaatactacctccttcattaactctactactttctagtagtatagtagaaaatggagctggtactggatgaacagtttatccccctctttcttcaggaactgctcatgctggtgcttcagttgatttagctattttttctcttcatttagcaggtatttcatctattttaggagctgtaaattttattacaactgtaattaatatacgttcttctggaattacattagaccgaatacctttatttgtttgatcagttgttattactgctgttcttttattactatctttacctgttttagctggggctattactatattattaacagatcgaaatttaaatacatcattttttgatcctattggaggaggagatcctattttatatcaacatttattt
>CROCU331-21_Culex_hortensis                   
aactttatactttattttcggtgcttgagcaggaataattggaacttctttaagtttacttattcgtgcagaattaagtcaacccggagtctttattggaaatgaccaaatttataatgtaattgtaacagctcatgcttttattataattttttttatagtaatacctattataattggaggatttggaaattgattagtccctcttatattaggagctcctgatatagctttccctcgaataaataatataagattttgaatactaccaccttcattaactctactactttctagtagtatagtagaaaatggagctggtactgggtgaacagtttatccacctctttcttcaggaactgctcatgctggtgcttcagttgatttagctattttttctcttcatttagcaggtatttcatctattttaggagctgtaaattttattacaactgtaattaatatgcgttcttctggaattacattagaccgaatacctttatttgtttgatcagttgttattactgctgttcttttattattatctttacctgttttagctggagctattactatattattaacagatcgaaatttaaatacatcattttttgatcctattggaggaggagaccctattttatatcaacatttattt
>CROCU113-21_Culex_hortensis                   
aactttatactttattttcggtgcttgagcaggaataattggaacttctttaagtttacttattcgtgcagaattaagtcaacctggagtctttattggaaatgaccaaatttataatgtaattgtaacagctcatgcttttattataattttttttatagtaatgcctattataattggggggtttgggaattgattagtccctcttatattaggagctcctgatatagctttccctcgaataaataatataagattttgaatactacctccttcattaactctactactttctagtagtatagtagaaaatggagctggtactggatgaacagtttatccacctctttcttcaggaactgctcatgctggtgcttcagttgatttagctattttttctcttcatttagcaggtatttcatctattttaggagctgtaaattttattacaactgtaattaatatacgttcttctggaattacattagaccgaatacctttatttgtttgatcagttgttattactgctgttcttttattactatctttacctgttttagctggagctattactat-ttattaacagatcgaaatttaaatacatcattttttgatcctattggaggaggagaccctattttatatcaacatttattt
>CROCU034-20_Culex_territans                   
aactttatacttcatttttggtgcttgagcaggaatagtgggaacttccctaagtttacttattcgtgctgaattaagccaacctggtgtatttattggaaatgaccaaatttataatgtaattgttacagctcatgcttttattataattttttttatagttatacctattataattggaggatttggaaattgattagttcctttaatattaggagcccctgatatagcctttcctcgaataaataatataagattttgaatacttcctccttcattaactttacttctgtctagaagtttagtagaaaatggagctgggactggatgaactgtttatccccctctttcttctggaactgcccatgcaggagcttccgttgatttagctattttttcccttcatttagccggggtatcttcaattttaggagcagttaatttcattacaactgttattaatatacgatcttcagggattacccttgaccgaatacctttatttgtttgatcagttgtaattacagctgttcttttactattatctttacctgtattagccggagcaattactatactattaactgaccgaaatcttaatacatcattttttgacccaattggagggggagaccctattttatatcaacatttattt
>CROCU227-21_Culex_territans                   
-actttatacttcatttttggtgcttgagcaggaatagtgggaacttccctaagtttacttattcgtgctgaattaagccaacctggtgtatttattggaaatgaccaaatttataatgtaattgttacagctcatgcttttattataattttttttatagttatacctattataattggaggatttggaaattgattagttcctttaatattaggagcccctgatatagcctttcctcgaataaataatataagattttgaatacttcctccttcattaactttacttctgtctagaagtttagtagaaaatggagctgggactggatgaactgtttatccccctctttcttctggaactgcccatgcaggagcttccgttgatttagctattttttcccttcatttagccggggtatcttcaattttaggagcagttaatttcattacaactgttattaatatacgatcttcagggattacccttgaccgaatacctttatttgtttgatcagttgtaattacagctgttcttttactattatctttacctgtattagccggagcaattactatactattaactgaccgaaatcttaatacatcattttttgacccaattggagggggagaccctattttatatcaacatttattt
>CROCU231-21_Culex_territans                   
aactttatacttcatttttggtgcttgagcaggaatagtgggaacttccctaagtttacttattcgtgctgaattaagccaacctggtgtatttattggaaatgaccaaatttataatgtaattgttacagctcatgcttttattataattttttttatagttatacctattataattggaggatttggaaattgattagttcctttaatattaggagcccctgatatagcctttcctcgaataaataatataagattttgaatacttcctccttcattaactttacttctgtctagaagtttagtagaaaatggagctgggactggatgaactgtttatccccctctttcttctggaactgcccatgcaggagcttccgttgatttagctattttttcccttcatttagccggggtatcttcaattttaggagcagttaatttcattacaactgttattaatatacgatcttcagggattacccttgaccgaatacctttatttgtttgatcagttgtaattacagctgttcttttactattatctttacctgtattagccggagcaattactatactattaactgaccgaaatcttaatacatcattttttgacccaattggagggggagaccctattttatatcaacatttattt
>CROCU097-21_Culex_territans                   
aactttatacttcatttttggtgcttgagcaggaatagtgggaacttccctaagtttacttattcgtgctgaattaagccaacctggtgtatttattggaaatgaccaaatttataatgtaattgttacagctcatgcttttattataattttttttatagttatacctattataattggaggatttggaaattgattagttcctttaatattaggagcccctgatatagcctttcctcgaataaataatataagattttgaatacttcctccttcattaactttacttctgtctagaagtttagtagaaaatggagctggaactggatgaactgtttatccccctctttcttctggaactgcccatgcaggagcttccgttgatttagctattttttcccttcatttagccggggtatcttcaattttaggagcagttaatttcattacaactgttattaatatacgatcttcagggattacccttgaccgaatacctttatttgtttgatcagttgtaattacagctgttcttttactattatctttacctgtattagccggagcaattactatactattaactgaccgaaatcttaatacatcattttttgacccaattggagggggagaccctattttatatcaacatttattt
>CROCU226-21_Culex_territans                   
aactttatacttcatttttggtgcttgagcaggaatagtgggaacttccctaagtttacttattcgtgctgaattaagccaacctggtgtatttattggaaatgaccaaatttataatgtaattgttacagctcatgcttttattataattttttttatagttatacctattataattggaggatttggaaattgattagttcctttaatattaggagcccctgatatagcttttcctcgaataaataatataagattttgaatacttcctccttcattaactttacttctgtctagaagtttagtagaaaatggagctgggactggatgaactgtttatccccctctttcttctggaactgcccatgcaggagcttccgttgatttagctattttttcccttcatttagccggggtatcttcaattttaggagcagttaatttcattacaactgttattaatatacgatcttcagggattacccttgaccgaatacctttatttgtttgatcagttgtaattacagctgttcttttactattatctttacctgtattagccggagcaattactatactattaactgaccgaaatcttaatacatcattttttgacccaattggagggggagaccctattttatatcaacatttattt
>CROCU244-21_Culex_territans                   
aactttatacttcatttttggtgcttgagcaggaatagtgggaacttccctaagtttacttattcgtgctgaattaagccaacctggtgtatttattggaaatgaccaaatttataatgtaattgttacagctcatgcttttattataattttttttatagttatacctattataattggaggatttggaaattgattagttcctttaatattaggagcccctgatatagcctttcctcgaataaataatataagattttgaatacttcctccttcattaactttacttctgtctagaagtttagtagaaaatggagctgggactggatgaactgtttatccccctctttcttctggaactgcccatgcaggagcttccgttgatttagctattttttcccttcatttagccggggtatcttcaattttaggagcagttaatttcattacaactgttattaatatacgatcttcagggattacccttgaccgaatacctttatttgtttgatcagttgtaattacagctgttcttttactattatctttacctgtattagccggagcaattactatactattaactgaccgaaatcttaatacatcattttttgatccaattggagggggagaccctattttatatcaacatttattt
>CROCU234-21_Culex_territans                   
aactttatacttcatttttggtgcttgagcaggaatagtgggaacttccctaagtttacttattcgtgctgaattaagccaacctggtgtatttattggaaatgaccaaatttataatgtaattgttacagctcatgcttttattataattttttttatagttatacctattataattggaggatttggaaattgattagttcctttaatattaggagcccctgatatagcctttcctcgaataaataatataagattttgaatacttcctccttcattaactttacttctgtctagaagtttagtagaaaatggagctgggactggatgaactgtttatccccctctttcttctggaactgcccatgcaggagcttccgttgatttagctattttttcccttcatttagccggggtatcttcaattttaggagcagttaatttcattacaactgttattaatatacgatcttcagggattacccttgaccgaatacctttatttgtttgatcagttataattacagctgttcttttactattatctttacctgtattagccggagcaattactatactattaactgaccgaaatcttaatacatcattttttgacccaattggaggaggagaccctattttatatcaacatttattt
>CROCU029-20_Anopheles_maculipennis            
aactttatattttattttcggagcttgagcaggaatagtaggaacttcattaagtattttaattcgtgctgaattaggacaccctggagcttttattggggatgatcaaatttataatgttattgtaacagctcatgcttttattataattttctttatagttatacctattataattggaggatttggaaactgattagttcctttaatattaggagcaccagatatggctttccctcgaataaataatataagtttttgaatattacccccttctttaactttattgatttctagaagtatagtagaaaacggagccggaacagggtgaactgtttatcctcctttatcctctggaattgctcacgcaggggcttcagtagatttagctattttttcattacatttagcagggatttcttcaattttaggagctgtgaattttattacaactgtaattaatatacgatctcctggaattactcttgatcgaatacctttatttgtatgatctgttgtaattacagcagtattattattattatcattaccagttttagctggagctattacaatattattaactgatcgaaatttaaatacttcatttttcgacccagcagggggaggagatccaattttatatcaacatttattt
>CROCU033-20_Anopheles_maculipennis            
aactttatattttattttcggagcttgagcaggaatagtaggaacttccttaagtattttaattcgtgctgaattaggacaccctggagcttttattggagatgatcaaatttataatgttattgtaacagctcatgcttttattataattttctttatagttatacctattataattggaggatttggaaactgattagttcctttaatattgggagcaccagatatggctttccctcgaataaataatataagtttttgaatattacctccttctttaactttattgatttctagaagtatagtagaaaacggagctggaacagggtgaactgtttatcctcctttatcctctggaattgctcacgcaggggcttcagtagatttagctattttttcattacatttagcagggatttcttcaattttaggagctgtaaattttattacaactgtaattaatatacgatctcctggaattactcttgatcgaatacctttatttgtgtgatctgttgtaattacagcagtattattattattatcattaccagttttagctggagctattacaatattattaactgaccgaaatttaaatacttcatttttcgatccagcaggaggaggagacccaattttatatcaacatttattt
>CROCU117-21_Anopheles_Maculipennis_Complex    
aactttatattttattttcggagcttgagcaggaatagtaggaacttccttaagtattttaattcgtgctgaattaggacaccctggagcttttattggagatgatcaaatttataatgttattgtaacagctcatgcttttattataattttctttatagttatacctattataattggaggatttggaaactgattagttcctttaatattgggagcaccagatatggctttccctcgaataaataatataagtttttgaatattacctccttctttaactttattgatttctagaagtatagtagaaaacggagctggaacagggtgaactgtttatcctcctttatcctctggaattgctcacgcaggggcttcagtagatttagctattttttcattacatttagcagggatttcttcaattttaggagctgtaaattttattacaactgtaattaatatacgatctcctggaattactcttgatcgaatacctttatttgtgtgatctgttgtaattacagcagtattattattattatcattaccagttttagctggagctattacaatattattaactgaccgaaatttaaatacttcatttttcgatccagcaggaggaggagacccaattttatatcaacatttattt
>CROCU200-21_Anopheles_messae                  
-----------------------------caggaatagtaggaacttcattaagtattttaattcgtgctgaattaggacaccctggagcttttattggagatgatcaaatttataatgttattgtaacagcccatgcttttattataattttctttatagttatacctattataattggaggatttggaaactgattagttcctttaatattaggagcaccagatatggctttccctcgaataaataatataagtttttgaatattacctccgtctttaactttattaatttctagaagtatagtagaaaatggagccggaacagggtgaactgtttatcctcctctatcttctggaattgctcacgcaggagcttcagtagatttagctattttttcattacatttagcaggaatttcctcaattttaggagctgtaaattttattacaactgtaattaatatacgatctcctggaattactcttgatcgtatacctttatttgtatgatctgttgtaattacggcagtattattattattatcattaccagttttagctggagctattacaatattattaactgatcgaaatttaaatacttcatttttcgatccagcaggaggaggagacccaattttatatcaacatttattt
>CROCU270-21_Anopheles_daciae
---------------------------------aatagtaggaacttcattaagtattttaattcgtgctgaattaggacaccctggagcttttattggagatgatcaaatttataatgttattgtaacagcccatgcttttattataattttctttatagttatacctattataattggaggatttggaaactgattagttcctttaatattaggagccccagatatggctttccctcgaataaataatataagtttttgaatattacctccgtctttaactttattaatttctagaagtatagtagaaaatggagccggaacagggtgaactgtttaccctcctctatcttctggaattgctcacgcaggggcttcagtagatttagctattttttcattacatttagcaggaatttcctcaattttaggggctgtaaattttattacaactgtaattaatatacgatctcctggaattactcttgatcgaatacctttatttgtatgatctgttgtaattacagcagtattattattattatcattaccagttttagctggagctattacaatattattaactgatcgaaatttaaatacttcatttttcgatccagcacgacgaggagacccaattttatatcaaca-------
>CROCU273-21_Anopheles_daciae
aactttatattttattttcgagccttgagcaggaatagtaggaacttcattaagtattttaattcgtgctgaattaggacaccctggagcttttattggagatgatcaaatttataatgttattgtaacagcccatgcttttattataattttctttatagttatacctattataattggaggatttggaaactgattagttcctttaatattaggagccccagatatggctttccctcgaataaataatataagtttttgaatattacctccgtctttaactttattaatttctagaagtatagtagaaaatggagccggaacagggtgaactgtttatcctcctctatcttctggaattgctcacgcaggggcttcagtagatttagctattttttcattacatttagcaggaatttcctcaattttaggagctgtaaattttattacaactgtaattaatatacgatctcctggaattactcttgatcgaatacctttatttgtatgatctgttgtaattacagcagtattattattattatcattaccagttttagctggagctattacaatattattaactgatcgaaatttaaatacttcatttttcgatccagcaggaggaggagacccaattttataccaacattta---
>CROCU279-21_Anopheles_daciae
--------------------------gagcaggaatagtaggaacttcattaagtattttaattcgtgctgaattaggacaccctggagcttttattggagatgatcaaatttataatgttattgtaacagcccatgcttttattataattttctttatagttatacctattataattggaggatttgggaactgattagttcctttaatattaggagccccagatatagctttccctcgaataaataatataagtttttgaatattacctccatctttaactttattaatttctagaagtatagtagaaaatggagccggaacagggtgaactgtttatcctcctctatcttctggaattgctcacgcaggggcttcagtagatttagctattttttcattgcatttagcaggaatttcctcaattttaggagctgtaaattttattacaactgtaattaatatacgatctcctggaattactcttgatcgaatacctttatttgtatgatctgttgtaattacagcagtattattattattatcattaccagttttagctggagctattacaatattattaactgatcgaaatttaaatacttcatttttcgatccagcaggaggaggagacccaattttatatcaacatttattt
>CROCU296-21_Anopheles_daciae
--------------------------------------taggaacttcgttaagtattttaattcgtgctgaattaggacaccctggagcttttattggagatgatcaaatttataatgttattgtaacagcccatgcttttattataattttctttatagttatacctattataattggaggatttggaaactgattagttcctttaatattaggagctccagatatagctttccctcgaataaataatataagtttttgaatattacctccatctttaactttattaatttctagaagtatagtagaaaatggagccggaacaggatgaactgtttatcctcctctatcttctggaattgctcacgcaggagcttcagtagatttagctattttttcattacatttagcaggaatttcctcaattttaggagctgtaaattttattacaactgtaattaatatacgatcccctggaattactcttgatcgaatacctttatttgtatgatctgttgtaattacagcagtattattattattatcattaccagttttagctggagctattacaatattattaactgatcgaaatttaaatacttcatttttcgatccagcaggaggaggagacccaattttatatcaacatttattt
>CROCU096-21_Anopheles_hyrcanus_pseudopictus   
tactttatattttatttttggagcttgagccggaatagtaggaacttctttaagtattctaattcgagctgaattaggtcatcctggtgcttttattggagatgatcaaatttataatgttattgtaacagcacatgcttttattataattttttttatagttatacctattataattggaggatttggaaattgattagttccgctaatattaggagcccctgatatagctttccctcgaataaataatataagtttttgaatattacctccttcattaaccttactaatttctagaagtatagtagaaaatggagcaggaacaggatgaactgtttatccccctctttcatctggaattgctcatgctggagcatcagtagatttagctattttttcactacatttagcaggaatttcttcaattttaggagcagtaaattttattacaactgtaattaatatacgatctccaggaattacattagatcgaatgcctttatttgtttgatcagtagtaattacagcagtattattattattatctttaccagtattagctggagctattactatactcttaacagatcgaaatctaaatacttcattttttgacccagctggaggaggagatcctattttatatcaacacttattc
>CROCU199-21_Anopheles_claviger                
-----tatattttatttttggggcatgggcaggaatagtcggaacttcattaagaattttaattcgagctgaattaggtcatccaggagctttcattggagatgatcaaatttataatgtaattgttacagctcacgcttttattataattttttttatagttataccaattataattggaggatttggaaattgattagtacctttaatattaggggccccagatatggcatttccacgaataaataatataagattttgaatacttcccccctcattaacattactaatttctagaagtatagtagaaaatggagctgggacagggtgaactgtatacccccctctttcatcggggattgctcacgctggagcatcagtagatttagctattttttctttacatttagctggaatttcatcaattttgggagcagtaaattttattacaacagttattaatatacgatctccaggaattacattagatcgtatacctttatttgtttgatcagttgtaattacagcagtattattacttttatctttaccagttttagctggggcaattactatattattaactgatcgtaatttaaatacttccttttttgatcctgctggaggaggagacccaattttataccaacatttattt
>CROCU337-21_Anopheles_claviger                
tactttatattttatttttggggcttgagcaggaatagtaggaacttcattaagaattttaattcgagctgaattaggtcatccaggagctttcattggagatgatcaaatttataatgtaattgttacagctcacgcttttattataattttttttatagttataccaattataattggaggatttggaaattgattagtacctttaatactaggggcaccagatatggcattcccacgaataaataatataagattttgaatacttcctccttcattaacattactgatttctagaagtatagtagaaaatggagctgggacaggatgaactgtatacccccctctttcatcagggattgctcatgctggggcctcagtagatttagctattttttctttacatttagctggaatttcatcaattttaggggcagtaaattttattacaacagttattaatatacgatctcccggaattacattagatcgtatacctttatttgtttgatcggttgtaattacagcagtattattacttttatctttaccagttttagctggagcaattactatattattaactgatcgtaatttaaatacttccttttttgatccagccgggggaggagatccaattttgtatcaacatttattt
>CROCU017-20_Culiseta_longiareolata            
tacattatattttatttttggagcttgagctggaatagtagggacttcattaagtcttcttattcgagcagaattaagacacccaggaatatttattgggaatgatcaaatttataatgtaattgtaactgctcatgcatttattataatttttttcatagtaatacctattataattggaggatttggaaattgattagttcctttaatattaggagctcctgatatagcatttccacgaataaataatataagtttttgaatattacctccttcattaacactactactttctagaagtatagttgaaaatggatcaggaactggatgaacagtttatcccccactttcttcaggaacagctcatgctggagcttctgttgatctaacaattttttcattacatttagcaggaatttcttcaattttaggagctgtaaattttattactacagtaattaatatacgatcagcaggaatttctctagatcgtatacccttatttgtttgatcagtagtgattactgcagttcttttacttttatccttaccagttttagccggagctattactatattattaacagatcgaaatttaaatacatcattctttgaccctattggaggaggagacccaattctttatcaacatttattt
>CROCU018-20_Culiseta_longiareolata            
tacattatattttatttttggagcttgagctggaatagtagggacttcattaagtcttcttattcgagcagaattaagacacccaggaatatttattgggaatgatcaaatttataatgtaattgtaactgctcatgcatttattataatttttttcatagtaatacctattataattggaggatttggaaattgattagttcctttaatattaggagctcctgatatagcatttccacgaataaataatataagtttttgaatattacctccttcattaacactactactttctagaagtatagttgaaaatggatcaggaactggatgaacagtttatcccccactttcttcaggaacagctcatgctggagcttctgttgatctaacaattttttcattacatttagcaggaatttcttcaattttaggagctgtaaattttattactacagtaattaatatacgatcagcaggaatttctctagatcgtatacccttatttgtttgatcagtagtgattactgcagttcttttacttttatccttaccagttttagccggagctattactatattattaacagatcgaaatttaaatacatcattctttgaccctattggaggaggagacccaattctttatcaacatttattt
>CROCU028-20_Culiseta_longiareolata            
tacattatattttatttttggagcttgagctggaatagtagggacttcattaagtcttcttattcgagcagaattaagacacccaggaatatttattgggaatgatcaaatttataatgtaattgtaactgctcatgcatttattataatttttttcatagtaatacctattataattggaggatttggaaattgattagttcctttaatattaggagctcctgatatagcatttccacgaataaataatataagtttttgaatattacctccttcattaacactactactttctagaagtatagttgaaaatggatcaggaactggatgaacagtttatcccccactttcttcaggaacagctcatgctggagcttctgttgatctaacaattttttcattacatttagcaggaatttcttcaattttaggagctgtaaattttattactacagtaattaatatacgatcagcaggaatttctctagatcgtatacccttatttgtttgatcagtagtgattactgcagttcttttacttttatccttaccagttttagccggagctattactatattattaacagatcgaaatttaaatacatcattctttgaccctattggaggaggagacccaattctttatcaacatttattt
>CROCU032-20_Culiseta_longiareolata            
tacattatattttatttttggagcttgagctggaatagtagggacttcattaagtcttcttattcgagcagaattaagacacccaggaatatttattgggaatgatcaaatttataatgtaattgtaactgctcatgcatttattataatttttttcatagtaatacctattataattggaggatttggaaattgattagttcctttaatattaggagctcctgatatagcatttccacgaataaataatataagtttttgaatattacctccttcattaacactactactttctagaagtatagttgaaaatggatcaggaactggatgaacagtttatcccccactttcttcaggaacagctcatgctggagcttctgttgatctaacaattttttcattacatttagcaggaatttcttcaattttaggagctgtaaattttattactacagtaattaatatacgatcagcaggaatttctctagatcgtatacccttatttgtttgatcagtagtgattactgcagttcttttacttttatccttaccagttttagccggagctattactatattattaacagatcgaaatttaaatacatcattctttgaccctattggaggaggagacccaattctttatcaacatttattt
>CROCU065-21_Culiseta_longiareolata            
tacattatattttatttttggagcttgagctggaatagtagggacttcattaagtcttcttattcgagcagaattaagacacccaggaatatttattgggaatgatcaaatttataatgtaattgtaactgctcatgcatttattataatttttttcatagtaatacctattataattggaggatttggaaattgattagttcctttaatattaggagctcctgatatagcatttccacgaataaataatataagtttttgaatattacctccttcattaacactactactttctagaagtatagttgaaaatggatcaggaactggatgaacagtttatcccccactttcttcaggaacagctcatgctggagcttctgttgatctaacaattttttcattacatttagcaggaatttcttcaattttaggagctgtaaattttattactacagtaattaatatacgatcagcaggaatttctctagatcgtatacccttatttgtttgatcagtagtgattactgcagttcttttacttttatccttaccagttttagccggagctattactatattattaacagatcgaaatttaaatacatcattctttgaccctattggaggaggagacccaattctttatcaacatttattt
>CROCU086-21_Culiseta_longiareolata            
tacattatattttatttttggagcttgagctggaatagtagggacttcattaagtcttcttattcgagcagaattaagacacccaggaatatttattgggaatgatcaaatttataatgtaattgtaactgctcatgcatttattataatttttttcatagtaatacctattataattggaggatttggaaattgattagttcctttaatattaggagctcctgatatagcatttccacgaataaataatataagtttttgaatattacctccttcattaacactactactttctagaagtatagttgaaaatggatcaggaactggatgaacagtttatcccccactttcttcaggaacagctcatgctggagcttctgttgatctaacaattttttcattacatttagcaggaatttcttcaattttaggagctgtaaattttattactacagtaattaatatacgatcagcaggaatttctctagatcgtatacccttatttgtttgatcagtagtgattactgcagttcttttacttttatccttaccagttttagccggagctattactatattattaacagatcgaaatttaaatacatcattctttgaccctattggaggaggagacccaattctttatcaacatttattt
>CROCU233-21_Culiseta_longiareolata            
--cattatattttatttttggagcttgagctggaatagtagggacttcattaagtcttcttattcgagcagaattaagacacccaggaatatttattgggaatgatcaaatttataatgtaattgtaactgctcatgcatttattataatttttttcatagtaatacctattataattggaggatttggaaattgattagttcctttaatattaggagctcctgatatagcatttccacgaataaataatataagtttttgaatattacctccttcattaacactactactttctagaagtatagttgaaaatggatcaggaactggatgaacagtttatcccccactttcttcaggaacagctcatgctggagcttctgttgatctaacaattttttcattacatttagcaggaatttcttcaattttaggagctgtaaattttattactacagtaattaatatacgatcagcaggaatttctctagatcgtatacccttatttgtttgatcagtagtgattactgcagttcttttacttttatccttaccagttttagccggagctattactatattattaacagatcgaaatttaaatacatcattctttgaccctattggaggaggagacccaattctttatcaacatttattt
>CROCU313-21_Culiseta_longiareolata            
tacattatattttatttttggagcttgagctggaatagtagggacttcattaagtcttcttattcgagcagaattaagacacccaggaatatttattgggaatgatcaaatttataatgtaattgtaactgctcatgcatttattataatttttttcatagtaatacctattataattggaggatttggaaattgattagttcctttaatattaggagctcctgatatagcatttccacgaataaataatataagtttttgaatattacctccttcattaacactactactttctagaagtatagttgaaaatggatcaggaactggatgaacagtttatcccccactttcttcaggaacagctcatgctggagcttctgttgatctaacaattttttcattacatttagcaggaatttcttcaattttaggagctgtaaattttattactacagtaattaatatacgatcagcaggaatttctctagatcgtatacccttatttgtttgatcagtagtgattactgcagttcttttacttttatccttaccagttttagccggagctattactatattattaacagatcgaaatttaaatacatcattctttgaccctattggaggaggagacccaattctttatcaacatttattt
>CROCU319-21_Culiseta_longiareolata            
gacattatattttatttttggagcttgagctggaatagtagggacttcattaagtcttcttattcgagcagaattaagacacccaggaatatttattgggaatgatcaaatttataatgtaattgtaactgctcatgcatttattataatttttttcatagtaatacctattataattggaggatttggaaattgattagttcctttaatattaggagctcctgatatagcatttccacgaataaataatataagtttttgaatattacctccttcattaacactactactttctagaagtatagttgaaaatggatcaggaactggatgaacagtttatcccccactttcttcaggaacagctcatgctggagcttctgttgatctaacaattttttcattacatttagcaggaatttcttcaattttaggagctgtaaattttattactacagtaattaatatacgatcagcaggaatttctctagatcgtatacccttatttgtttgatcagtagtgattactgcagttcttttacttttatccttaccagttttagccggagctattactatattattaacagatcgaaatttaaatacatcattctttgaccctattggaggaggagacccaattctttat------------
>CROCU321-21_Culiseta_longiareolata            
tacattatattttatttttggagcttgagctggaatagtagggacttcattaagtcttcttattcgagcagaattaagacacccaggaatatttattgggaatgatcaaatttataatgtaattgtaactgctcatgcatttattataatttttttcatagtaatacctattataattggaggatttggaaattgattagttcctttaatattaggagctcctgatatagcatttccacgaataaataatataagtttttgaatattacctccttcattaacactactacttwctagaagtatagttgaaaatggatcaggaactggatgaacagtttatcccccactttcttcaggaacagctcatgctggagcttctgttgatctaacaattttttcattacatttagcaggaatttcttcaattttaggagctgtaaattttattactacagtaattaatatacgatcagcaggaatttctctagatcgtatacccttatttgtttgatcagtagtgattactgcagttcttttacttttatccttaccagttttagccggagctattactata---------------------------------------------------------------------------------
>CROCU011-20_Aedes_japonicus                   
aactttatactttatttttggtgtttgatccggaatagtaggaacatctttaagaattttaattcgtactgaattaagacacccaggaatatttattggaaatgatcaagtttataatgttattgtaacagctcatgcttttattataattttttttatagttatacctattataattggagggtttggaaattgactagttcctttaatattaggagctccagatatagctttccctcgaataaataatataagtttttgaatattacccccttccttaaccttactactttcaagtagaatggtagaaaatggatctggaactggatgaactgtttatcctcccctttcttcaggaactgctcatgcaggagcttcagtagatttaactattttttctttacatttagccgggatttcctcaattttaggggcagtaaattttattacgactgtaattaatatacgatctgctggaattactttagaccgactacctctatttgtatgatctgtagtaattacagctgtattattacttttatctctccctgtattagctggtgcaattactatattattaactgaccgaaacttaaatacttctttctttgacccaatcggaggaggagatcctattctttaccaacatttattt
>CROCU115-21_Aedes_japonicus                   
aactttatactttatttttggtgtttgatccggaatagtaggaacatctttaagaattttaattcgtactgaattaagacacccaggaatatttattggaaatgatcaagtttataatgttattgtaacagctcatgcttttattataattttttttatagttatacctattataattggagggtttggaaattgactagttcctttaatattaggagctccagatatagctttccctcgaataaataatataagtttttgaatattacccccttccttaaccttactactttcaagtagaatggtagaaaatgggtctggaactggatgaactgtttatcctcccctttcttcaggaactgctcatgcaggagcttcagtagatttaactattttttctttacatttagccgggatttcctcaattttaggagcagtaaattttattacgactgtaattaatatacgatctgctggaattactttagaccgactacctttatttgtatgatctgtagtaattacagctgtattattacttttatctctccctgtattagctggtgcaattactatattattaactgaccgaaacttaaatacttctttctttgacccaattggaggaggagaccctattctttaccaacatttattt
>CROCU236-21_Aedes_japonicus                   
------atactttatttttggtgtttgatccggaatagtaggaacatctttaagaattttaattcgtactgaattaagacacccaggaatatttattggaaatgatcaagtttataatgttattgtaacagctcatgcttttattataattttttttatagttatacctattataattggagggtttggaaattgactagttcctttaatattaggagctccagatatagctttccctcgaataaataatataagtttttgaatattacccccttccttaaccttactactttcaagtagaatggtagaaaatgggtctggaactggatgaactgtttatcctcccctttcttcaggaactgctcatgcaggagcttcagtagatttaactattttttctttacatttagccgggatttcctcaattttaggagcagtaaattttattacgactgtaattaatatacgatctgctggaattactttagaccgactacctttatttgtatgatctgtagtaattacagctgtattattacttttatctctccctgtattagctggtgcaattactatattattaactgaccgaaacttaaatacttctttctttgacccaattggaggaggagaccctattctttaccaacatttattt
>CROCU237-21_Aedes_japonicus                   
-actttatactttatttttggtgtttgatccggaatagtaggaacatctttaagaattttaattcgtactgaattaagacacccaggaatatttattggaaatgatcaagtttataatgttattgtaacagctcatgcttttattataattttttttatagttatacctattataattggagggtttggaaattgactagttcctttaatattaggagctccagatatagctttccctcgaataaataatataagtttttgaatattacccccttccttaaccttactactttcaagtagaatggtagaaaatgggtctggaactggatgaactgtttatcctcccctttcttcaggaactgctcatgcaggagcttcagtagatttaactattttttctttacatttagccgggatttcctcaattttaggagcagtaaattttattacgactgtaattaatatacgatctgctggaattactttagaccgactacctttatttgtatgatctgtagtaattacagctgtattattacttttatctctccctgtattagctggtgcaattactatattattaactgaccgaaacttaaatacttctttctttgacccaattggaggaggagaccctattctttaccaacatttattt
>CROCU238-21_Aedes_japonicus                   
----------------------------------------------tctttaagaattttaattcgtactgaattaagacacccaggaatatttattggaaatgatcaagtttataatgttattgtaacagctcatgcttttattataattttttttatagttatacctattataattggagggtttggaaattgactagttcctttaatattaggagctccagatatagctttccctcgaataaataatataagtttttgaatattacccccttccttaaccttactactttcaagtagaatggtagaaaatgggtctggaactggatgaactgtttatcctcccctttcttcaggaactgctcatgcaggagcttcagtagatttaactattttttctttacatttagccgggatttcctcaattttaggagcagtaaattttattacgactgtaattaatatacgatctgctggaattactttagaccgactacctttatttgtatgatctgtagtaattacagctgtattattacttttatctctccctgtattagctggtgcaattactatattattaactgaccgaaacttaaatacttctttctttgacccaattggaggaggagaccctattctttaccaacatttattt
>CROCU239-21_Aedes_japonicus                   
aactttatactttatttttggtgtttgatccggaatagtaggaacatctttaagaattttaattcgtactgaattaagacacccaggaatatttattggaaatgatcaagtttataatgttattgtaacagctcatgcttttattataattttttttatagttatacctattataattggagggtttggaaattgactagttcctttaatattaggagctccagatatagctttccctcgaataaataatataagtttttgaatattacccccttccttaaccttactactttcaagtagaatggtagaaaatgggtctggaactggatgaactgtttatcctcccctttcttcaggaactgctcatgcaggagcttcagtagatttaactattttttctttacatttagccgggatttcctcaattttaggagcagtaaattttattacgactgtaattaatatacgatctgctggaattactttagaccgactacctttatttgtatgatctgtagtaattacagctgtattattacttttatctctccctgtattagctggtgcaattactatattattaactgaccgaaacttaaatacttctttctttgacccaattggaggaggagaccctattctttaccaacatttattt
>CROCU125-21_Aedes_japonicus                   
aactttatactttatttttggtgtttgatccggaatagtgggaacatctttaagaattttaattcgtactgaattaagacacccaggaatatttattggaaatgatcaagtttataatgttattgtaacagctcatgcttttattataattttttttatagttatacctattataattggagggtttggaaattgactagttcctttaatattaggagctccagatatagctttccctcgaataaataatataagtttttgaatattacccccttccttaaccttactactttcaagtagaatggtagaaaatgggtctggaactggatgaactgtttatccccccctttcttcaggaactgctcatgcaggagcttcagtagatttaactattttttctttacatttagccgggatttcctcaattttaggagcagtaaattttattacgactgtaattaatatacgatctgctggaattactttagaccgactacctttatttgtatgatctgtagtaattacagctgtattattacttttatctctccctgtattagctggtgcaattactatattattaactgaccgaaacttaaatacttctttctttgacccaattggaggaggagaccctattctttaccaacatttattt
>CROCU235-21_Aedes_japonicus                   
aactttatactttatttttggtgtttgatccggaatagtgggaacatctttaagaattttaattcgtactgaattaagacacccaggaatatttattggaaatgatcaagtttataatgttattgtaacagctcatgcttttattataattttttttatagttatacctattataattggagggtttggaaattgactagttcctttaatattaggagctccagatatagctttccctcgaataaataatataagtttttgaatattacccccttccttaaccttactactttcaagtagaatggtagaaaatgggtctggaactggatgaactgtttatccccccctttcttcaggaactgctcatgcaggagcttcagtagatttaactattttttctttacatttagccgggatttcctcaattttaggagcagtaaattttattacgactgtaattaatatacgatctgctggaattactttagaccgactacctttatttgtatgatctgtagtaattacagctgtattattacttttatctctccctgtattagctggtgcaattactatattattaactgaccgaaacttaaatacttctttctttgacccaattggaggaggagaccctattctttaccaacatttattt
>CROCU297-21_Aedes_japonicus                   
aactttatactttatttttggtgtttgatccggaatagtgggaacatctttaagaattttaattcgtactgaattaagacacccaggaatatttattggaaatgatcaagtttataatgttattgtaacagctcatgcttttattataattttttttatagttatacctattataattggagggtttggaaattgactagttcctttaatattaggagctccagatatagctttccctcgaataaataatataagtttttgaatattacccccttccttaaccttactactttcaagtagaatggtagaaaatgggtctggaactggatgaactgtttatccccccctttcttcaggaactgctcatgcaggagcttcagtagatttaactattttttctttacatttagccgggatttcctcaattttaggagcagtaaattttattacgactgtaattaatatacgatctgctggaattactttagaccgactacctttatttgtatgatctgtagtaattacagctgtattattacttttatctctccctgtattagctggtgcaattactatattattaactgaccgaaacttaaatacttctttctttgacccaattggaggaggagaccctattctttaccaacatttattt
>CROCU312-21_Aedes_japonicus                   
aactttatactttatttttggtgtttgatccggaatagtgggaacatctttaagaattttaattcgtactgaattaagacacccaggaatatttattggaaatgatcaagtttataatgttattgtaacagctcatgcttttattataattttttttatagttatacctattataattggagggtttggaaattgactagttcctttaatattaggagctccagatatagctttccctcgaataaataatataagtttttgaatattacccccttccttaaccttactactttcaagtagaatggtagaaaatgggtctggaactggatgaactgtttatccccccctttcttcaggaactgctcatgcaggagcttcagtagatttaactattttttctttacatttagccgggatttcctcaattttaggagcagtaaattttattacgactgtaattaatatacgatctgctggaattactttagaccgactacctttatttgtatgatctgtagtaattacagctgtattattacttttatctctccctgtattagctggtgcaattactatattattaactgaccgaaacttaaatacttctttctttgacccaattggaggaggagaccctattctttaccaacatttattt
>CROCU338-21_Aedes_japonicus                   
aactttatactttatttttggtgtttgatccggaatagtgggaacatctttaagaattttaattcgtactgaattaagacacccaggaatatttattggaaatgatcaagtttataatgttattgtaacagctcatgcttttattataattttttttatagttatacctattataattggagggtttggaaattgactagttcctttaatattaggagctccagatatagctttccctcgaataaataatataagtttttgaatattacccccttccttaaccttactactttcaagtagaatggtagaaaatgggtctggaactggatgaactgtttatccccccctttcttcaggaactgctcatgcaggagcttcagtagatttaactattttttctttacatttagccgggatttcctcaattttaggagcagtaaattttattacgactgtaattaatatacgatctgctggaattactttagaccgactacctttatttgtatgatctgtagtaattacagctgtattattacttttatctctccctgtattagctggtgcaattactatattattaactgaccgaaacttaaatacttctttctttgacccaattggaggaggagaccctattctttaccaacatttattt
>CROCU013-20_Aedes_punctor                     
gacattatattttattttcggagtttgatctggaatagttggaacatcattaagaattttaattcgtgctgaattaagacaaccaggaatatttattggtaatgaccaaatttataatgtaattgttacagcacatgcctttattataattttctttatagtaatacctattataattggaggatttggaaattgattagtccctttaatattaggagcaccagatatggcttttcctcgaataaataatataagtttctggatacttcccccttccttaacgctgctgctttctagtagtatggttgaaaatgggtcagggacaggttgaacggtgtacccacctctttcttctggaactgcccatgcaggggcttcagttgatttaacaattttttctcttcatttagctgggatctcttcaattttaggagcagtaaattttattactactgttattaatatacgatcttcaggaattacattagatcgattacctttatttgtatgatccgttgtaattacagctattttattactattatccttaccagtattagccggagctattactatattattaactgaccgaaatttaaatacatcattctttgaccctattggaggaggagaccctattttatatcaacatttattt
>CROCU027-20_Aedes_punctor                     
-acattatattttattttcggagtttgatctggaatagttggaacatcattaagaattttaattcgtgctgaattaagacaaccaggaatatttattggtaatgaccaaatttataatgtaattgttacagcacatgcctttattataattttctttatagtaatacctattataattggaggatttggaaattgattagtccctttaatattaggagcaccagatatggcttttcctcgaataaataatataagtttctggatacttcccccttccttaacgctgctgctttctagtagtatggttgaaaatgggtcagggacaggttgaacggtgtacccacctctttcttctggaactgcccatgcaggggcttcagttgatttaacaattttttctcttcatttagctgggatctcttcaattttaggagcagtaaattttattactactgttattaatatacgatcttcaggaattacattagatcgattacctttatttgtatgatccgttgtaattacagctattttattactattatccttaccagtattagccggagctattactatattattaactgaccgaaatttaaatacatcattctttgaccctatgggaggaggagaccctattttatatcaacatttattt
>CROCU026-20_Aedes_communis                    
aacattatattttattttcggagtttgatcaggaatagttggaacatcattaagaattttaattcgtgctgaattaagacaaccaggaatatttattggtaatgaccaaatttataatgtaattgttacagcacatgcttttattataattttttttatagtaatacctattataattggaggatttggaaattgattagttcctttaatattaggagccccagatatagcatttcctcgaataaataatataagtttctgaatacttcccccttctttaacgctactcctttctagaagtatggttgaaaatggatcaggaacaggatgaactgtgtacccacctctttcttctggaactgctcacgcaggagcttcagttgatttaacaattttttctcttcatttagcaggaatttcatcaattttaggagcagtaaattttattactactgttattaatatacgatcttcaggaattacattagatcgattacctttatttgtttgatctgttgtaattacagctattttactactattatcattaccagtattagccggagctattactatattattaactgaccgaaatttaaatacatcattctttgaccctattggaggaggagatcctattttataccaacatttattt
>CROCU031-20_Aedes_communis                    
aacattatattttattttcggagtttgatcaggaatagttggaacatcattaagaattttaattcgtgctgaattaagacaaccaggaatatttattggtaatgaccaaatttataatgtaattgttacagcacatgcttttattataattttttttatagtaatacctattataattggaggatttggaaattgattagttcctttaatattaggagccccagatatagcatttcctcgaataaataatataagtttctgaatacttcccccttctttaacgctactcctttctagaagtatggttgaaaatggatcaggaacaggatgaactgtgtacccacctctttcttctggaactgctcacgcaggagcttcagttgatttaacaattttttctcttcatttagcaggaatttcatcaattttaggagcagtaaattttattactactgttattaatatacgatcttcaggaattacattagatcgattacctttatttgtttgatctgttgtaattacagctattttactactattatcattaccagtattagccggagctattactatattattaactgaccgaaatttaaatacatcattctttgaccctattggaggaggagatcctattttataccaacatttattt
>CROCU165-21_Aedes_communis                    
aacattatattttattttcggagtttgatcaggaatagttggaacatcattaagaattttaattcgtgctgaattaagacaaccaggaatatttattggtaatgaccaaatttataatgtaattgttacagcacatgcttttattataattttttttatagtaatacctattataattggaggatttggaaattgattagttcctttaatattaggagccccagatatagcatttcctcgaataaataatataagtttctgaatacttcccccttctttaacgctactcctttctagaagtatggttgaaaatggatcaggaacaggatgaactgtgtacccacctctttcttctggaactgctcacgcaggagcttcagttgatttaacaattttttctcttcatttagcaggaatttcatcaattttaggagcagtaaattttattactactgttattaatatacgatcttcaggaattacattagatcgattacctttatttgtttgatctgttgtaattacagctattttactactattatcattaccagtattagccggagctattactatattattaactgaccgaaatttaaatacatcattctttgaccctattggaggaggagatcctattttataccaacatttattt
>CROCU080-21_Aedes_pulchritarsis               
aactttatatttcatttttggaatttgagcaggtatagttggaacatccttaagaattttagtacgtgctgaacttagtcaaccaggagtatttattggaaatgaccaaatttataatgtaattgttacagctcatgcttttattataattttctttatagtaatacctattataattggaggatttggaaattgattagttcctttaatattaggagctccagatatagcatttcctcgaataaataatataagtttctgaatattacctccttcacttacacttcttttattaagaagtatagtagaaaatggatcagggacaggatgaaccgtttatcctcctctttcatctggtactgcacatgcaggagcttctgttgatttaacaattttttctttacatttagctggagtatcttcaattttaggagcagttaattttattactactgttattaatatacgatcttcaggaattactttagatcgattacctttatttgtttgatctgttgtaattacagctattttattacttttatcattaccagttttagctggagctattactatattattaactgatcgaaatttaaatacttcattctttgatcctattggaggaggagaccctattttataccaacatttattt
>CROCU089-21_Aedes_caspius                     
tacattatattttattttcggagtttgatcaggaatagttggaacatcattaagagttttaattcgtgctgaattaagtcaaccaggtatatttattggaaatgaccaaatttataatgtaattgttacagctcatgcttttattataattttctttatagtaatacctattataattggaggatttggaaattgattagttcctttaatattaggagcaccagacatagcatttcctcgaataaataatataagtttttgaatactacctccttcattaacactactactttcaagaagtatagtagaaaatggatcaggaacaggatgaacagtttatccacctctttcatctggaactgctcatgcaggagcctcagttgatttaacaattttttctttacatttagcaggagtatcatcaattttaggagcagtaaattttattactactgttattaatatacgatcagcaggaattacattagatcgattacctttatttgtttgatctgttgtaattacagctgtattattacttttatcattacctgttttagctggagctattactatattattaactgatcgaaatttaaatacttcattcttcgaccctattggaggaggagaccctattctatatcaacatttattt
>CROCU323-21_Aedes_caspius                     
tacattatattttattttcggagtttgatcaggaatagttggaacatcattaagagttttaattcgtgctgaattaagtcaaccaggtatatttattggaaatgaccaaatttataatgtaattgttacagctcatgcttttattataattttctttatagtaatacctattataattggaggatttggaaattgattagttcctttaatattaggagcaccagacatagcatttcctcgaataaataatataagtttttgaatactacctccttcattaacactactactttcaagtagtatagtagaaaatggatcaggaacaggatgaacagtttatccacctctttcatctggaactgctcatgcaggagcctcagttgatttaacaattttttctttacatttagcaggagtatcatcaattttaggagcagtaaattttattactactgttattaatatacgatcagcaggaattacattagatcgattacctttatttgtttgatctgttgtaattacagctgtattattacttttatcattacctgttttagctggagctattactatgttattaactgatcgaaatttaaatacttcattcttcgaccctattggaggaggagatcctattctatatcaacatttattt
>CROCU223-21_Aedes_caspius                     
tacattatattttattttcggagtttgatcaggaatagttggaacatcattaagagttttaattcgtgctgaattaagtcaaccaggtatatttattggaaatgaccaaatttataatgtaattgttacagctcatgcttttattataattttctttatagtaatacctattataattggagggtttggaaattgattagttcctttaatattaggagcaccagacatagcatttcctcgaataaataatataagtttttgaataytacctccttcattaacactrctactttcaagtagtatagtagaaaatggatcaggaacaggatgaacagtttatccacctctttcatctggaactgctcatgcaggagcctcagtwgatttaacaattttttctttacatttagcaggagtatcatcaattttaggagcagtaaattttattactactgttattaatatacgatcagcaggaattacattagatcgattacctttatttgtttgatctgttgtaattacagctgtattattacttttatcattacctgttttagctggagctattactatattattaactgatcgaaatttaaatacttcattcttcgaccctattggaggaggagatcctattctatatcaacatttattt
>CROCU307-21_Aedes_caspius                     
-acattatattttattttcggagtttgatcaggaatagttggaacatcattaagaattttaattcgtgctgaattaagtcaaccaggtatatttattggaaatgaccaaatttataatgtaattgttacagctcatgcttttattataattttctttatagtaatacctattataattggagggtttggaaattgattagttcctttaatattaggagcaccagacatagcatttcctcgaataaataatataagtttttgaatactacctccttcattaacactactactttcaagtagtatagtggaaaatggatcaggaacaggatgaacagtttatccacctctttcatctggaactgctcatgcaggagcctcagtagatttaacaattttttctttacatttagcaggagtatcatcaattttaggagcagtaaattttattactactgttattaatatacgatcagcaggaattacattagatcgattacctttatttgtttgatctgttgtaattacagctgtattattacttttatcattacctgttttagctggagctattactatattattaactgatcgaaatttaaatacttcattctttgaccctattggaggaggagatcctattctatatcaacatttattt
>CROCU095-21_Aedes_zammitii                    
------------------------------------------aacatcattaagagttttaattcgtgctgaattaagtcaaccaggtatatttattggaaatgaccaaatttataatgtaattgttacagctcatgcttttattataattttctttatagtaatacctattataattggaggatttggaaattgattagttcctttaatattaggagcaccagacatagcatttcctcgaataaataatataagtttttgaatactacccccttcattgacactgctactctcaagtagtatagtagaaaatggatcaggaacaggatgaacagtttatccccctctttcatctggaactgctcatgcaggagcttcagttgatttaacaattttttctttacatttagcaggagtatcatcaattttaggagcagtaaattttattactactgttattaatatacgatcagcaggaattacattagatcgattacctttatttgtttgatctgttgtaattacagctgtattattacttttatcattacctgttttagctggagctattactatattattaactgatcgaaatttaaatacttcattttttgatcctattggaggaggagaccctattttataccaacatttattt
>CROCU159-21_Aedes_zammitii                    
tacattatattttattttcggagtttgatcaggaatagttggaacatcattaagagttttaattcgtgctgaattaagtcaaccaggtatatttattggaaatgaccaaatttataatgtaattgttacagctcatgcttttattataattttctttatagtaatacctattataattggaggatttggaaattgattagttcctttaatattaggagcaccagacatagcatttcctcgaataaataatataagtttttgaatactacctccttcattgacactgctactctcaagtagtatagtagaaaatggatcaggaacaggatgaacagtttatccccctctttcatctggaactgctcatgcaggagcttcagttgatttaacaattttttctttacatttagcaggagtatcatcaattttaggagcagtaaattttattactactgttattaatatacgatcagcaggaattacattagatcgattacctttatttgtttgatctgttgtaattacagctgtattattacttttatcattacctgttttagctggagctattactatattattaactgatcgaaatttaaatacttcattttttgatcctattggaggaggagaccctattttataccaacatttattt
>CROCU330-21_Aedes_zammitii                    
--------------------------------------------------------------------------------------------------------------------------------cagctcatgcttttattataattttctttatagtaatacctattataattggaggatttggaaattgattagttcctttaatattaggagcaccagacatagcatttcctcgaataaataatataagtttttgaatactacctccttcattaacactgctactctcaagtagtatagtagaaaatggatcaggaacaggatgaacagtttatccccctctttcatctggaactgctcatgcaggagcttcagttgatttaacaattttttctttacatttagcaggagtatcatcaattttaggagcagtaaattttattactactgttattaatatacgatcagcaggaattacattagatcgattacctttatttgtttgatctgttgtaattacagctgtattattacttttatcattacctgttttagctggagctattactatattattaactgatcgaaatttaaatacttcattttttgatcctattggaggaggagaccctattttataccaacatttattt
>CROCU102-21_Aedes_intrudens_dianteus_pullatus 
aacattatattttattttcggagtttgatcaggaatagttggaacatccctaagaattttaattcgtgctgaattaagtcaaccaggaatatttattgggaatgaccaaatttataacgtaattgttacagctcatgctttcattataattttctttatagtaatacctattataattggaggatttggaaactgattagttcctcttatattaggagccccagatatagcatttcctcgaataaataatataagtttctgaatactacctccttcattgacactcctactttcaagtagtatagtagaaaatgggtcaggaacaggatgaacagtttaccctcctctttcatcaggaactgcacatgcaggagcttctgttgatttaacaattttttctcttcatttagcgggtgtatcttcaattttaggagcagtaaattttattactactgttattaatatacgatccgcaggaattactttagatcgattacctttatttgtttgatcagttgtaattacagctgtattattacttttatcattaccagtattagcaggagctattactatattattaacagaccgaaatttaaatacatcattctttgatccaattggaggaggagaccctattttataccaacatttattt
>CROCU123-21_Aedes_detritus                    
aactttatattttatttttggggtttggtcaggaatagttggtacatctttaagtattttaattcgagctgaattaagtcaaccaggaatatttattggtaatgatcaaatttataatgtaattgttacagcacacgcttttattataattttctttatagtaatacctattataattggaggatttggaaattgattagttcctttaatattaggagccccagatatggcatttcctcgaataaacaatataagtttctgaatattacctccttcattgacactcctactctctagtagaatagtagaaaatggatcagggacagggtgaactgtttatccccctctttcatctggaacagctcatgctggtgcttcagttgatttaacaattttttctcttcatttagcaggagtatcctcaattttaggagcagtaaattttattactactgtaattaatatacgatcttcaggaattacyttagatcgattacctttatttgtatgatctgtagtaattacagctgtattgttacttttatcattacctgtattagcaggagctattactatattattaacagaccgaaatttaaatacatcattttttgaccctattggaggaggagaccctattttatatcaacatttattt
>CROCU314-21_Aedes_detritus                    
aactttatattttatttttggggtttggtcaggaatagttggtacatctttaagtattttaattcgagctgaattaagtcaaccaggaatatttattggtaatgatcaaatttataatgtaattgttacagcacacgcttttattataattttctttatagtaatacctattataattggaggatttggaaattgattagttcctttaatattaggagccccagatatggcatttcctcgaataaacaatataagtttctgaatattacctccttcattgacactcctactctctagtagaatagtagaaaatggatcagggacagggtgaactgtttatccccctctttcatctggaacagctcatgctggtgcttcagttgatttaacaattttttctcttcatttagcaggagtatcctcaattttaggagcagtaaattttattactactgtaattaatatacgatcttcaggaattaccttagatcgattacctttatttgtatgatctgtagtaattacagctgtattgttacttttatcattacctgtattagcaggagctattactatattattaacagaccgaaatttaaatacatcattttttgaccctattggaggaggagaccctattttatatcaacatttattt
>CROCU315-21_Aedes_detritus                    
aactttatattttatttttggggtttggtcaggaatagttggtacatctttaagtattttaattcgagctgaattaagtcaaccaggaatatttattggtaatgatcaaatttataatgtaattgttacagcacacgcttttattataattttctttatagtaatacctattataattggaggatttggaaattgattagttcctttaatattaggagccccagatatggcatttcctcgaataaacaatataagtttctgaatattacctccttcattgacactcctactctctagtagaatagtagaaaatggatcagggacagggtgaactgtttatccccctctttcatctggaacagctcatgctggtgcttcagttgatttaacaattttttctcttcatttagcaggagtatcctcaattttaggagcagtaaattttattactactgtaattaatatacgatcttcaggaattaccttagatcgattacctttatttgtatgatctgtagtaattacagctgtattgttacttttatcattacctgtattagcaggagctattactatattattaacagaccgaaatttaaatacatcattttttgaccctattggaggaggagaccctattttatatcaacatttattt
>CROCU023-20_Aedes_sticticus                   
aacattatacttcatttttggtgtttgatcaggaatagtgggaacatcattaagaattttaattcgtgctgaattaagtcaaccaggtatatttattggaaatgaccaaatttataatgtaattgttacagctcatgcttttattataattttctttatagtaatacctattataattggagggtttggaaattgattagttcctttaatactaggagcccctgatatagccttcccacgaataaataatataagtttctgaatattacccccctcattgacactactactctctagtagtatagtagaaaatgggtctgggacaggatgaacagtttatccacctctttcatcaggaactgctcatgccggagcttctgttgatttaacaattttttctcttcatttagctggtgtttcatcaattttaggagcagtaaattttattacaacagtaattaatatacgatcagcaggtattactttagatcgattacctttatttgtttgatctgtagtaattacagctattttattacttttatctttacctgtattagctggagctattactatattattaacagatcgaaatttaaatacttctttcttcgacccaatcggaggaggagacccaattttataccaacatttattt
>CROCU164-21_Aedes_sticticus                   
aacattatacttcatttttggtgtttgatcaggaatagtgggaacatcattaagaattttaattcgtgctgaattaagtcaaccaggtatatttattggaaatgaccaaatttataatgtaattgttacagctcatgcttttattataattttctttatagtaatacctattataattggagggtttggaaattgattagttcctttaatactaggagcccctgatatagccttcccacgaataaataatataagtttctgaatattacccccctcattgacactactactctctagtagtatagtagaaaatgggtctgggacaggatgaacagtttatccgcctctttcatcaggaactgctcatgctggagcttctgttgatttaacaattttttctcttcatttagctggtgtttcatcaattttaggagcagtaaattttattacaacagtaattaatatacgatcagcaggtattactttagatcgattacctttatttgtttgatctgtagtaattacagctattttattacttttatctttacctgtattagctggagctattactatattattaacagatcgaaatttaaatacttccttcttcgacccaatcggagggggagacccaattttataccaacatttattt
>CROCU341-21_Aedes_sticticus                   
aacattatacttcatttttggtgtttgatcaggaatagtgggaacatcattaagaattttaattcgtgctgaattaagtcaaccaggtatatttattggaaatgaccaaatttataatgtaattgttacagctcatgcttttattataattttctttatagtaatacctattataattggagggtttggaaattgattagttcctttaatactaggagcccctgatatagccttcccacgaataaataatataagtttctgaatattacccccctcattgacactactactctctagtagtatagtagaaaatgggtctgggacaggatgaacagtttatccgcctctttcatcaggaactgctcatgctggagcttctgttgatttaacaattttttctcttcatttagctggtgtttcatcaattttaggagcagtaaattttattacaacagtaattaatatacgatcagcaggtattactttagatcgattacctttatttgtttgatctgtagtaattacagctattttattacttttatctttacctgtattagctggagctattactatattattaacagatcgaaatttaaatacttccttcttcgacccaatcggagggggagacccaattttataccaacatttattt
>CROCU343-21_Aedes_sticticus                   
aacattatacttcatttttggtgtttgatcaggaatagtgggaacatcattaagaattttaattcgtgctgaattaagtcaaccaggtatatttattggaaatgaccaaatttataatgtaattgttacagctcatgcttttattataattttctttatagtaatacctattataattggagggtttggaaattgattagttcctttaatactaggagcccctgatatagccttcccacgaataaataatataagtttctgaatattacccccctcattgacactactactctctagtagtatagtagaaaatgggtctgggacaggatgaacagtttatccacctctttcatcaggaactgctcatgctggagcttctgttgatttaacaattttttctcttcatttagctggtgtttcatcaattttaggagcagtaaattttattacaacagtaattaatatacgatcagcaggtattactttagatcgattacctttatttgtttgatctgtagtaattacagctattttattacttttatctttacctgtattagctggagctattactatattattaacagatcgaaatttaaatacttccttcttcgacccaatcggagggggagacccaattttataccaacatttattt
>CROCU345-21_Aedes_sticticus                   
---attatacttcatttttggtgtttgatcaggaatagtgggaacatcattaagaattttaattcgtgctgaattaagtcaaccaggtatatttattggaaatgaccaaatttataatgtaattgttacagctcatgcttttattataattttctttatagtaatacctattataattggagggtttggaaattgattagttcctttaatactaggagcccctgatatagccttcccacgaataaataatataagtttctgaatattacccccctcattgacactactactctctagtagtatagtagaaaatgggtctgggacaggatgaacagtttatccacctctttcatcaggaactgctcatgctggagcttctgttgatttaacaattttttctcttcatttagctggtgtttcatcaattttaggagcagtaaattttattacaacagtaattaatatacgatcagcaggtattactttagatcgattacctttatttgtttgatctgtagtaattacagctattttattacttttatctttacctgtattagctggagctattactatattattaacagatcgaaatttaaatacttccttcttcgacccaatcggagggggagacccaattttataccaacatttattt
>CROCU024-20_Aedes_sticticus                   
aacattatacttcatttttggtgtttgatcaggaatagtgggaacatcattaagaattttaattcgtgctgaattaagtcaaccaggtatatttattgggaatgaccaaatttataatgtaattgttacagctcatgcttttattataattttctttatagtaatacctattataattggagggtttggaaattgattagttcctttaatactaggagcccctgatatagccttcccacgaataaataatataagtttctgaatattacccccctcattgacactactactctctagtagtatagtagaaaatgggtctgggacaggatgaacagtttatccacctctttcatcaggaactgctcatgccggagcttctgttgatttaacaattttttctcttcatttagctggtgtttcatcaattttaggagcagtaaattttattacaacagtaattaatatacgatcagcaggtattactttagatcgattacctttatttgtttgatctgtagtaattacagctattttattacttttatctttacctgtattagctggagctattactatattattaacagatcgaaatttaaatacctccttcttcgacccaatcggagggggagacccaattttataccaacatttattt
>CROCU111-21_Aedes_sticticus                   
aacattatacttcatctttggtgtttgatcaggaatagtgggaacatcattaagaattttaattcgtgctgaattaagtcaaccaggtatatttattggaaatgaccaaatttataatgtaattgttacagctcatgcttttattataattttctttatagtaatacctattataattggagggtttggaaattgattagttcctttaatactaggagcccctgatatagccttcccacgaataaataatataagtttctgaatattacccccctcattgacactactactctctagtagtatagtagaaaatgggtctgggacaggatgaacagtttatccacctctttcatcaggaactgctcatgccggagcttctgttgatttaacaattttttctcttcatttagctggtgtttcatcaattttaggagcagtaaattttattacaacagtaattaatatacgatcagcaggtattactttagatcgattacctttatttgtttgatctgtagtaattacagctattttattactcttatctttacctgtattagctggagctattactatattattaacagatcgaaatttaaatacttccttcttcgacccaatcggagggggagacccaattttataccaacatttattt
>CROCU025-20_Aedes_sticticus                   
aacattatacttcatttttggtgtttgatcaggaatagtgggaacatcattaagaattttaattcgtgctgaattaagtcaaccaggtatatttattggaaatgaccaaatttataatgtaattgttacagctcatgcttttattataattttctttatagtaatacctattataattggagggtttggaaattgattagttcctttaatactaggagcccctgatatagccttcccacgaataaataatataagtttctgaatattacccccctcattgacactactactctctagtagtatagtagaaaatgggtctgggacaggatgaacagtttatccgcctctttcatcaggaactgctcatgccggagcttctgttgatttaacaattttttctcttcatttagctggtgtttcatcaattttaggagcagtaaattttattacaacagtaattaatatacgatcagcaggtattactttagatcgattacctttatttgtttgatctgtagtaattacagctattttattacttttatctttacctgtattagctggagctattactatattattaacagatcgaaatttaaatacttccttcttcgaccctatcggagggggagacccaattttataccaacatttattt
>CROCU084-21_Aedes_sticticus                   
aacattatacttcatttttggtgtttgatcaggaatagtgggaacatcattaagaattttaattcgtgctgaattaagtcaaccaggtatatttattggaaatgaccaaatttataatgtaattgttacagctcatgcttttattataattttctttatagtaatacctattataattggagggtttggaaattgattagttcctttaatactaggagcccctgatatagccttcccacgaataaataatataagtttctgaatattacccccctcattgacactactactctctagtagtatagtagaaaatgggtctgggacaggatgaacagtttatccgcctctttcatcaggaactgctcatgccggagcttctgttgatttaacaattttttctcttcatttagctggtgtttcatcaattttaggagcagtaaattttattacaacagtaattaatatacgatcagcaggtattactttagatcgattacctttatttgtttgatctgtagtaattacagctattttattacttttatctttacctgtattagctggagctattactatattattaacagatcgaaatttaaatacttccttcttcgaccctatcggagggggagacccaattttataccaacatttattt
>CROCU129-21_Aedes_sticticus                   
aacattatacttcatttttggtgtttgatcaggaatagtgggaacatcattaagaattttaattcgtgctgaattaagtcaaccaggtatatttattggaaatgaccaaatttataatgtaattgttacagctcatgcttttattataattttctttatagtaatacctattataattggagggtttggaaattgattagttcctttaatactaggagcccctgatatagccttcccacgaataaataatataagtttctgaatattacccccctcattgacactactactctctagtagtatagtagaaaatgggtctgggacaggatgaacagtttatccgcctctttcatcaggaactgctcatgccggagcttctgttgatttaacaattttttctcttcatttagctggtgtttcatcaattttaggagcagtaaattttattacaacagtaattaatatacgatcagcaggtattactttagatcgattacctttatttgtttgatctgtagtaattacagctattttattacttttatctttacctgtattagctggagctattactatattattaacagatcgaaatttaaatacttccttcttcgaccctatcggagggggagacccaattttataccaacatttattt
>CROCU167-21_Aedes_sticticus                   
aacattatacttcatttttggtgtttgatcaggaatagtgggaacatcattaagaattttaattcgtgctgaattaagtcaaccaggtatatttattggaaatgaccaaatttataatgtaattgttacagctcatgcttttattataattttctttatagtaatacctattataattggagggtttggaaattgattagttcctttaatactaggagcccctgatatagccttcccacgaataaataatataagtttctgaatattacccccctcattgacactactactctctagtagtatagtagaaaatgggtctgggacaggatgaacagtttatccgcctctttcatcaggaactgctcatgccggagcttctgttgatttaacaattttttctcttcatttagctggtgtttcatcaattttaggagcagtaaattttattacaacagtaattaatatacgatcagcaggtattactttagatcgattacctttatttgtttgatctgtagtaattacagctattttattacttttatctttacctgtattagctggagctattactatattattaacagatcgaaatttaaatacttccttcttcgaccctatcggagggggagacccaattttataccaacatttattt
>CROCU298-21_Aedes_sticticus                   
aacattatacttcatttttggtgtttgatcaggaatagtgggaacatcattaagaattttaattcgtgctgaattaagtcaaccaggtatatttattggaaatgaccaaatttataatgtaattgttacagctcatgcttttattataattttctttatagtaatacctattataattggagggtttggaaattgattagttcctttaatactaggagcccctgatatagccttcccacgaataaataatataagtttctgaatattacccccctcattgacactactactctctagtagtatagtagaaaatgggtctgggacaggatgaacagtttatccgcctctttcatcaggaactgctcatgccggagcttctgttgatttaacaattttttctcttcatttagctggtgtttcatcaattttaggagcagtaaattttattacaacagtaattaatatacgatcagcaggtattactttagatcgattacctttatttgtttgatctgtagtaattacagctattttattacttttatctttacctgtattagctggagctattactatattattaacagatcgaaatttaaatacttccttcttcgaccctatcggagggggagacccaattttataccaacatttattt
>CROCU304-21_Aedes_sticticus                   
aacattatacttcatttttggtgtttgatcaggaatagtgggaacatcattaagaattttaattcgtgctgaattaagtcaaccaggtatatttattggaaatgaccaaatttataatgtaattgttacagctcatgcttttattataattttctttatagtaatacctattataattggagggtttggaaattgattagttcctttaatactaggagcccctgatatagccttcccacgaataaataatataagtttctgaatattacccccctcattgacactactactctctagtagtatagtagaaaatgggtctgggacaggatgaacagtttatccgcctctttcatcaggaactgctcatgccggagcttctgttgatttaacaattttttctcttcatttagctggtgtttcatcaattttaggagcagtaaattttattacaacagtaattaatatacgatcagcaggtattactttagatcgattacctttatttgtttgatctgtagtaattacagctattttattacttttatctttacctgtattagctggagctattactatattattaacagatcgaaatttaaatacttccttcttcgaccctatcggagggggagacccaattttataccaacatttattt
>CROCU342-21_Aedes_sticticus                   
aacattatacttcatttttggtgtttgatcaggaatagtgggaacatcattaagaattttaattcgtgctgaattaagtcaaccaggtatatttattggaaatgaccaaatttataatgtaattgttacagctcatgcttttattataattttctttatagtaatacctattataattggagggtttggaaattgattagttcctttaatactaggagcccctgatatagccttcccacgaataaataatataagtttctgaatattacccccctcattgacactactactctctagtagtatagtagaaaatgggtctgggacaggatgaacagtttatccgcctctttcatcaggaactgctcatgccggagcttctgttgatttaacaattttttctcttcatttagctggtgtttcatcaattttaggagcagtaaattttattacaacagtaattaatatacgatcagcaggtattactttagatcgattacctttatttgtttgatctgtagtaattacagctattttattacttttatctttacctgtattagctggagctattactatattattaacagatcgaaatttaaatacttccttcttcgaccctatcggagggggagacccaattttataccaacatttattt
>CROCU344-21_Aedes_sticticus                   
aacattatacttcatttttggtgtttgatcaggaatagtgggaacatcattaagaattttaattcgtgctgaattaagtcaaccaggtatatttattggaaatgaccaaatttataatgtaattgttacagctcatgcttttattataattttctttatagtaatacctattataattggagggtttggaaattgattagttcctttaatactaggagcccctgatatagccttcccacgaataaataatataagtttctgaatattacccccctcattgacactactactctctagtagtatagtagaaaatgggtctgggacaggatgaacagtttatccgcctctttcatcaggaactgctcatgccggagcttctgttgatttaacaattttttctcttcatttagctggtgtttcatcaattttaggagcagtaaattttattacaacagtaattaatatacgatcagcaggtattactttagatcgattacctttatttgtttgatctgtagtaattacagctattttattacttttatctttacctgtattagctggagctattactatattattaacagatcgaaatttaaatacttccttcttcgaccctatcggagggggagacccaattttataccaacatttattt
>CROCU346-21_Aedes_sticticus                   
aacattatacttcatttttggtgtttgatcaggaatagtgggaacatcattaagaattttaattcgtgctgaattaagtcaaccaggtatatttattggaaatgaccaaatttataatgtaattgttacagctcatgcttttattataattttctttatagtaatacctattataattggagggtttggaaattgattagttcctttaatactaggagcccctgatatagccttcccacgaataaataatataagtttctgaatattacccccctcattgacactactactctctagtagtatagtagaaaatgggtctgggacaggatgaacagtttatccgcctctttcatcaggaactgctcatgccggagcttctgttgatttaacaattttttctcttcatttagctggtgtttcatcaattttaggagcagtaaattttattacaacagtaattaatatacgatcagcaggtattactttagatcgattacctttatttgtttgatctgtagtaattacagctattttattacttttatctttacctgtattagctggagctattactatattattaacagatcgaaatttaaatacttccttcttcgaccctatcggagggggagacccaattttataccaacatttattt
>CROCU104-21_Aedes_sticticus                   
aacattatacttcatttttggtgtttgatcaggaatagtgggaacatcattaagaattttaattcgtgctgaattaagtcaaccaggtatatttattggaaatgaccaaatttataatgtaattgttacagctcatgcttttattataattttctttatagtaatacctattataattggagggtttggaaattgattagttcctttaatactaggagcccctgatatagccttcccacgaataaataatataagtttctgaatattacccccctcattgacactactactctctagtagtatagtagaaaatgggtctgggacaggatgaacagtttatccgcctctttcatcaggaactgctcatgccggagcttctgttgatttaacaattttttctcttcatttagctggtgtttcatcaattttaggagcagtaaattttattacaacagtaattaacatacgatcagcaggtattactttagatcgattacctttatttgtttgatctgtagtaattacagctattttattacttttatctttacctgtattagctggagctattactatattattaacagatcgaaatttaaatacttccttcttcgaccctatcggagggggagacccaattttataccaacatttattt
>CROCU246-21_Aedes_sticticus                   
-acattatacttcatttttggtgtctgatcaggaatagtgggaacatcattaagaattttaattcgtgctgaattaagtcaaccaggtatatttattggaaatgaccaaatttataatgtaattgttacagctcatgcttttattataattttctttatagtaatacctattataattggagggtttggaaattgattagttcctttaatactaggagcccctgatatagccttcccacgaataaataatataagtttctgaatattacccccctcattgacactactactctctagtagtatagtagaaaatgggtctgggacaggatgaacagtttatccgcctctttcatcaggaactgctcatgccggagcttctgttgatttaacaattttttctcttcatttagctggtgtttcatcaattttaggagcagtaaattttattacaacagtaattaatatacgatcagcaggtattactttagatcgattacctttatttgtttgatctgtagtaattacagctattttattacttttatctttacctgtattagctggagctattactatattattaacagatcgaaatttaaatacttccttcttcgaccctatcggagggggagacccaattttataccaacatttattt
>CROCU110-21_Aedes_sticticus                   
--cattatacttcatttttggtgtttgatcaggaatagtgggaacatcattaagaattttaattcgtgctgaattaagtcaaccaggtatatttattggaaatgaccaaatttataatgtaattgttacagctcatgcttttattataattttctttatagtaatacctattataattggagggtttggaaattgattagttcctttaatactaggagcccctgatatagccttcccacgaataaataatataagtttctgaatattacctccctcattgacactactactctctagtagtatagtagaaaatgggtctgggacaggatgaacagtttatccgcctctttcatcaggaactgctcatgccggagcttctgttgatttaacaattttttctcttcatttagctggtgtttcatcaattttaggagcagtaaattttattacaacagtaattaatatacgatcagcaggtattactttagatcgattacctttatttgtttgatctgtggtaattacagctattttattacttttatctttacctgtattagctggagctattactatattattaacagatcgaaatttaaatacttccttcttcgaccctatcggagggggagacccaattttataccaacatttattt
>CROCU336-21_Aedes_sticticus                   
aacattatacttcatttttggtgtttgatcaggaatagtgggaacatcattaagaattttaattcgtgctgaattaagtcaaccaggtatatttattggaaatgaccaaatttataatgtaattgttacagctcatgcttttattataattttctttatagtaatacctattataattggagggtttggaaattgattagttcctttaatactaggagcccctgatatagccttcccacgaataaataatataagtttctgaatattacccccctcattgacactactactctctagtagtatggtagaaaatgggtctgggacaggatgaacagtttatccacctctttcatcaggaactgctcatgccggagcttctgttgatttaacaattttttctcttcatttagctggtgtttcatcaattttaggagcagtaaattttattacaacagtaattaatatacgatcagcaggtattactttagatcgattacctttatttgtttgatctgtagtaattacagctattttattacttttatctttacctgtattagctggagctattactatattattaacagatcgaaatttaaatacttccttcttcgaccctatcggagggggagacccaattttataccaacatttattt
>CROCU021-20_Aedes_sticticus                   
aacattatacttcatttttggtgtttgatcaggaatagtgggaacatcattaagaattttaattcgtgctgaattaagtcaaccaggtatatttattggaaatgaccaaatttataatgtaattgttacagctcatgcttttattataattttctttatagtaatacctattataattggagggtttggaaattgattagttcctttaatactaggagcccctgatatagccttcccacgaataaataatataagtttctgaatattacccccctcattgacactactactctctagtagtatagtagaaaatgggtctgggacaggatgaacagtttatccgcctctttcatcaggaactgctcatgccggagcttctgttgatttaacaattttttctcttcatttagctggtgtttcatcaattttaggagcagtaaattttattacaacagtaattaatatacgatcagcaggtattactttagatcgattacctttatttgtttgatctgtagtaattacagctattttattacttttatctttacctgtattagctggagctattactatattattaacagatcgaaatttaaatacttccttctttgaccctatcggaggaggagacccaattttataccaacatttattt
>CROCU078-21_Aedes_rusticus                    
aacattatatttcattttcggagtatgatcagggatagtaggaacatcattaagtatactaattcgtgctgaattaagtcaaccaggaatatttattggaaatgatcaaatttataacgtgattgttacagctcatgcatttattataattttctttatagtaatacctattataattggaggatttggaaattgattagttcctttaatattaggagctcctgatatagcatttcctcgaataaataatataagtttttgaatattacctccatcattaacactactactttcaagtagtatagtagaaaatgggtctgggacaggttgaacagtttatccacctctatcatcaggaacagctcatgctggagcttctgttgatttaacaattttttctcttcatttagctggagtatcttctattttaggggcagtaaattttattactactgtaattaatatacgatcttcagggattactttagatcgactacctttatttgtttgatctgttgtaattactgctattttattacttttatcattacctgttttagctggagctattactatattattaacagatcgaaatttaaatacttcattctttgacccaattggaggaggagatccaattttatatcaacatttattt
>CROCU093-21_Aedes_rusticus                    
aacattatatttcattttcggagtatgatcagggatagtaggaacatcattaagtatactaattcgtgctgaattaagtcaaccaggaatatttattggaaatgatcaaatttataacgtgattgttacagctcatgcatttattataattttctttatagtaatacctattataattggaggatttggaaattgattagttcctttaatattaggagctcctgatatagcatttcctcgaataaataatataagtttttgaatattacctccatcattaacactactactttcaagtagtatagtagaaaatgggtctgggacaggttgaacagtttatccacctctatcatcaggaacagctcatgctggagcttctgttgatttaacaattttttctcttcatttagctggagtatcttctattttaggagcagtaaattttattactactgtaattaatatacgatcttcagggattactttagatcgactacctttatttgtttgatctgttgtaattactgctattttattacttttatcattacctgttttagctggagctattactatattattaacagatcgaaatttaaatacttcattctttgacccaattggaggaggagatccaattttatatcaacatttattt
>CROCU162-21_Aedes_rusticus                    
-acattatatttcattttcggagtatgatcagggatagtaggaacatcattaagtatactaattcgtgctgaattaagtcaaccaggaatatttattggaaatgatcaaatttataacgtgattgttacagctcatgcatttattataattttctttatagtaatacctattataattggaggatttggaaattgattagttcctttaatattaggagctcctgatatagcatttcctcgaataaataatataagtttttgaatattacctccatcattaacactactactttcaagtagtatagtagaaaatgggtctgggacaggttgaacagtttatccacctctatcatcaggaacagctcatgctggagcttctgttgatttaacaattttttctcttcatttagctggagtatcttctattttaggagcagtaaattttattactactgtaattaatatacgatcttcagggattactttagatcgactacctttatttgtttgatctgttgtaattactgctattttattacttttatcattacctgttttagctggagctattactatattattaacagatcgaaatttaaatacttcattctttgacccaattggaggaggagatccaattttatatcaacatttattt
>CROCU020-20_Aedes_annulipes_cantans           
-------------------ggagtttgagcaggaatagttggaacatcattaagaattttaattcgtgctgaattaagtgtcccaggtatatttattggaaatgaccaaatttataacgtaattgttacagctcatgcatttattataattttctttatagtaatacctattataattggaggatttggaaactgattagtccctttaatattgggggctccagatatagcctttcctcgaataaataatataagtttctgaatattacctccatcactaacattattactctcaagtagcatagtcgaaaatggatcagggacaggatgaactgtatatccaccactttcatctggaactgctcatgctggagcctcagtagatttaacaattttctctcttcatttagctggtgtatcctcaattttaggggcagtaaatttcattactactgttattaatatacgatctgcaggaattactttagaccgattacccttatttgtatgatctgttgtaattacagcaattttattacttttatcattacctgtattagcgggagctattactatactattaacagaccgaaatttaaatacttcattctttgatcctattggaggaggagaccctattttataccaacacttattt
>CROCU241-21_Aedes_annulipes_cantans           
tacattatattttattttcggagtttgagcaggaatagttggaacatcattaagaattttaattcgtgctgaattaagtgtcccaggtatatttattggaaatgaccaaatttataacgtaattgttacagctcatgcatttattataattttctttatagtaatacctattataattggaggatttggaaactgattagtccctttaatattgggggctccagatatagcctttcctcgaataaataatataagtttctgaatattacctccatcactaacattattactctcaagtagcatagtcgaaaatggatcagggacaggatgaactgtatatccaccactttcatctggaactgctcatgctggagcctcagtagatttaacaattttctctcttcatttagctggtgtatcctcaattttaggggcagtaaatttcattactactgttattaatatacgatctgcaggaattactttagaccgattacccttatttgtatgatctgttgtaattacagcaattttattacttttatcattacctgtattagcgggagctattactatactattaacagaccgaaatttaaatacttcattctttgatcctattggaggaggagaccctattttataccaacacttattt
>CROCU083-21_Aedes_annulipes                   
tacattatattttattttcggagtttgagcaggaatagttggaacatcattaagaattttaattcgtgctgaattaagtgtcccaggtatatttattggaaatgaccaaatttataacgtaattgttacagctcacgcatttattataattttctttatagtaatacctattataattggaggatttggaaactgattagtccctttaatattgggggctccagatatagcctttcctcgaataaataatataagtttctgaatattacctccatcactaacattattactctcaagtagcatagtcgaaaatggatcagggacaggatgaactgtatatccaccactttcatctggaactgctcatgctggagcctcagtagatttaacaattttctctcttcatttagctggtgtatcctcaattttaggggcagtaaatttcattactactgttattaatatacgatctgcaggaattactttagaccgattacccttatttgtatgatctgttgtaattacagcaattttattacttttatcattacctgtattagcgggagctattactatactattaacagaccgaaatttaaatacttcattctttgatcctattggaggaggagaccctattttataccaacacttattt
>CROCU169-21_Aedes_annulipes_cantans           
tacattatattttattttcggagtttgagcaggaatagttggaacatcattaagaattttaattcgtgctgaattaagtgtcccaggtatatttattggaaatgaccaaatttataacgtaattgttacagctcacgcatttattataattttctttatagtaatacctattataattggaggatttggaaactgattagtccctttaatattgggggctccagatatagcctttcctcgaataaataatataagtttctgaatattacctccatcactaacattattactctcaagtagcatagtcgaaaatggatcagggacaggatgaactgtatatccaccactttcatctggaactgctcatgctggagcctcagtagatttaacaattttctctcttcatttagctggtgtatcctcaattttaggggcagtaaatttcattactactgttattaatatacgatctgcaggaattactttagaccgattacccttatttgtatgatctgttgtaattacagcaattttattacttttatcattacctgtattagcgggagctattactatactattaacagaccgaaatttaaatacttcattctttgatcctattggaggaggagaccctattttataccaacacttattt
>CROCU081-21_Aedes_cantans                     
tacattatattttattttcggagtttgagcaggaatagttggaacatcattaagaattttaattcgtgctgaattaagtgtcccaggtatatttattggaaatgaccaaatttataacgtaattgttacagctcatgcatttattataattttctttatagtaatacctattataattggaggatttggaaactgattagtccctttaatattaggggccccagatatagcctttcctcgaataaataatataagtttctgaatattacctccatcactaacattattactctcaagtagcatagtcgaaaatggatcagggacaggatgaactgtatatccaccactttcatctggaactgctcatgctggagcctcagtagatttaacaattttctctcttcatttagctggtgtatcctcaattttaggggcagtaaatttcattactactgttattaatatacgatctgcaggaattactttagaccgattacccttatttgtatgatctgttgtaattacagcaattttattacttttatcattacctgtattagcaggagctattactatactattaacagaccgaaatttaaatacttcattctttgatcctattggaggaggagaccctattttataccaacacttattt
>CROCU328-21_Aedes_annulipes_cantans           
tacattatattttattttcggagtttgagcaggaatagttggaacatcattaagaattttaattcgtgctgaattaagtgtcccaggtatatttattggaaatgaccaaatttataacgtaattgttacagctcatgcatttattataattttctttatagtaatacctattataattggaggatttggaaactgattagtccctttaatattaggggccccagatatagcctttcctcgaataaataatataagtttctgaatattacctccatcactaacattattactctcaagtagcatagtcgaaaatggatcagggacaggatgaactgtatatccaccactttcatctggaactgctcatgctggagcctcagtagatttaacaattttctctcttcatttagctggtgtatcctcaattttaggggcagtaaatttcattactactgttattaatatacgatctgcaggaattactttagaccgattacccttatttgtatgatctgttgtaattacagcaattttattacttttatcattacctgtattagcaggagctattactatactattaacagaccgaaatttaaatacttcattctttgatcctattggaggaggagaccctattttataccaacacttattt
>CROCU306-21_Aedes_annulipes_cantans           
tacattatattttattttcggagtttgagcaggaatagttggaacaycattaagaattttaattmgtgctgaattaagtgtcccaggtatatttattggaaatgaccaaatttataacgtaattgttacagctcatgcatttattataattttctttatagtaatacctattataattggaggatttggaaactgattagtccctttaatattaggggccccagatatagcctttcctcgaataaataatataagtttctgaatattacctccatcactaacattattactctcaagtagcatagtcgaaaatggatcagggacaggatgaactgtatatccaccactttcatctggaactgctcatgctggagcctcagtagatttaacaattttctctcttcatttagctggtgtatcctcaattttaggggcagtaaatttcattactactgttattaatatacgatctgcaggaattactttagaccgattacccttatttgtatgatctgttgtaattacagcaattttattacttttatcattacctgtattagcaggagctattactatactattaacagaccgaaatttaaatacttcattctttgatcctattggaggaggagaccctattttataccaacacttattt
>CROCU079-21_Aedes_annulipes_cantans           
------------------------------------------------------------aattcgtgctgaattaagtgtcccaggtatatttattggaaatgaccaaatttataacgtaattgttacagctcatgcatttattataattttctttatagtaatacctattataattggaggatttggaaactgattagtccctttaatattaggggccccagatatagcctttcctcgaataaataatataagtttctgaatattacctccatcactaacattattactctcaagtagcatagtcgaaaatggatcagggacaggatgaactgtatatccaccactttcatctggaactgctcatgctggagcctcagtagatttaacaattttctctcttcatttagctggtgtatcctcaattttaggggcagtaaatttcattactactgttattaatatacgatctgcaggaattactttagaccgattacccttatttgtatgatctgttgtaattacagcaattttattacttttatcattacctgtattagcaggagctattactatactattaacagaccgaaattt-aatacttcattctttgatcctattggaggaggagaccctattttataccaacacttattt
>CROCU087-21_Aedes_cantans                     
tacattatattttattttcggagtttgagcaggaatagttggaacatcattaagaattttaattcgtgctgaattaagtgtcccaggaatatttattggaaatgaccaaatttataacgtaattgttacagctcatgcatttattataattttctttatagtaatacctattataattggaggatttggaaactgattagtccctttaatattaggggccccagatatagcctttcctcgaataaataatataagtttttgaatattacctccatcactaacattattactctcaagtagcatagtcgaaaatggatcagggacaggatgaactgtatatccaccactttcatcaggaactgctcatgctggagcctcagtagatttaacaattttctctcttcatttagctggtgtatcctcaattttaggagcagtaaatttcattactactgttattaatatacgatctgcaggaattactttagaccgattacccttatttgtatgatctgttgtaattacagcaattttattacttttatcattacctgtattagcaggagctattactatactattaacagaccgaaatttaaatacttcattctttgatccaattggaggaggagaccctattttataccaacacttattt
>CROCU128-21_Aedes_cantans                     
tacattatattttattttcggagtttgagcaggaatagttggaacatcattaagaattttaattcgtgctgaattaagtgtcccaggaatatttattggaaatgaccaaatttataacgtaattgttacagctcatgcatttattataattttctttatagtaatacctattataattggaggatttggaaactgattagtccctttaatattaggggccccagatatagcctttcctcgaataaataatataagtttttgaatattacctccatcactaacattattactctcaagtagcatagtcgaaaatggatcagggacaggatgaactgtatatccaccactttcatcaggaactgctcatgctggagcctcagtagatttaacaattttctctcttcatttagctggtgtatcctcaattttaggagcagtaaatttcattactactgttattaatatacgatctgcaggaattactttagaccgattacccttatttgtatgatctgttgtaattacagcaattttattacttttatcattacctgtattagcaggagctattactatactattaacagaccgaaatttaaatacttcattctttgatccaattggaggaggagaccctattttataccaacacttattt
>CROCU099-21_Aedes_cantans                     
---attatattttattttcggagtttgagcaggaatagttggaacatcattaagaattttaattcgtgctgaattaagtgtcccaggaatatttattggaaatgaccaaatttataacgtaattgttacagctcatgcatttattataattttctttatagtaatgcctattataattggaggatttggaaactgattagtccctttaatattaggggccccagatatagcctttcctcgaataaataatataagtttttgaatattacctccatcactaacattattactctcaagtagcatagtcgaaaatggatcagggacaggatgaactgtatatccaccactttcatcaggaactgctcatgctggagcctcagtagatttaacaattttctctcttcatttagctggtgtatcctcaattttaggagcagtaaatttcattactactgttattaatatacgatctgcaggaattactttagaccgattacccttatttgtatgatctgttgtaattacagcaattttattacttttatcattacctgtattagcaggagctattactatactattaacagaccgaaatttaaatacttcattctttgatccaattggaggaggagaccctattttataccaacacttattt
>CROCU168-21_Aedes_cantans                     
tacattatattttattttcggagtttgagcaggaatagttggaacatcattaagaattttaattcgtgctgaattaagtgtcccaggaatatttattggaaatgaccaaatttataacgtaattgttacagctcatgcatttattataattttctttatagtaatacctattataattggaggatttggaaactgattagtccctttaatattaggggccccagatatagcctttcctcgaataaataatataagtttttgaatattacctccatcactaacattattactctcaagtagcatagtcgaaaatggatcagggacaggatgaactgtatatccaccactttcatcaggaactgctcatgctggagcctcagtagatttaacaattttctctcttcacttagctggtgtatcctcaattttaggagcagtaaatttcattactactgttattaatatacgatctgcaggaattactttagaccgattacccttatttgtatgatctgttgtaattacagcaattttattacttttatcattacctgtattagcaggagctattactatactattaacagaccgaaatttaaatacttcattctttgatccaattggaggaggagaccctattttataccaacacttattt
>CROCU105-21_Aedes_cantans                     
tacattatattttattttcggagtttgagcaggaatagttggaacatcattaagaattttaattcgtgctgaattaagtgtcccaggaatatttattgggaatgaccaaatttataacgtaattgttacagctcatgcatttattataattttctttatagtaatacctattataattggaggatttggaaactgattagtccctttaatattaggggccccagatatagcctttcctcgaataaataatataagtttttgaatattacctccatcattaacattattactctcaagtagcatagtcgaaaatggatcagggacaggatgaactgtatatccaccactttcatcaggaactgctcatgctggagcctcagtagatttaacaattttctctcttcatttagctggtgtatcctcaattttaggagcagtaaatttcattactactgttattaatatacgatctgcaggaattactttagaccgattacccttatttgtatgatctgttgtaattacagcaattttattacttttatcattacctgtattagcaggagctattactatactattaacagaccgaaatttaaatacttcattctttgatccaattggaggaggagaccctattttataccaacacttattt
>CROCU329-21_Aedes_cantans                     
tacattatattttattttcggagtttgagcaggaatagttggaacatccttaagaattttaattcgtgctgaattaagtgtcccaggaatatttattggaaatgaccaaatttataacgtaattgttacagctcatgcatttattataattttctttatagtaatacctattataattggaggatttggaaactgattagtccctttaatattaggggccccagatatagcctttcctcgaataaataatataagtttttgaatattacctccatcactaacattattactctcaagtagcatagtcgaaaatggatcagggacaggatgaactgtatatccaccactttcatcaggaactgctcatgctggagcctcagtagatttaacaattttctctcttcatttagctggtgtatcctcaattttaggagcagtaaatttcattactactgttattaatatacgatctgcaggaattactttagaccgattacccttatttgtatgatctgttgtaattacagcaattttattacttttatcattacctgtattagcaggagctattactatactattaacagaccgaaatttaaatacttcattctttgatccaattggaggaggagaccctattttataccaacacttattt
>CROCU335-21_Aedes_excrucians_cantans          
tacattatattttattttcggagtttgagcaggaatagttggaacatcattaagaattttaattcgtgctgaattaagtgtcccaggaatatttattggaaatgaccaaatttataacgtaattgttacagctcatgcatttattataattttctttatagtaatacctattataattggaggatttggaaactgattagtccctttaatattaggagccccagatatagcctttcctcgaataaataatataagtttttggatattacctccatcactaacattattactctcaagtagcatagtcgaaaatggatcagggacaggatgaactgtatatccaccactttcatcaggaactgctcatgctggagcctcagtagatttaacaattttctctcttcatttagctggtgtatcctcaattttaggagcagtaaatttcattactactgttattaatatacgatctgcaggaattactttagaccgattacccttatttgtatgatctgttgtaattacagcaattttattacttttatcattacctgtattagcaggagctattactatactattaacagaccgaaatttaaatacttcattctttgacccaattggaggaggagaccctattttataccaacacttattt
>CROCU163-21_Aedes_cantans                     
---attatattttattttcggagtttgagcaggaatagttggaacatcattaagaattttaattcgtgctgaattaagtgtcccaggaatatttattggaaatgaccaaatttataacgtaattgttacagctcatgcatttattataattttctttatagtaatgcctattataattggaggatttggaaactgattagtccctttaatattaggggccccagatatagcctttcctcgaataaataatataagtttttgaatattacctccatcactaacattattactctcaagtagcatagtcgaaaatggatcagggacaggatgaactgtatatccaccactttcatcaggaactgctcatgctggagcctcagtagatttaacaattttctctcttcatttagctggtgtatcctcaattttaggagcagtaaatttcattactactgttattaatatacgatctgcaggaattactttagaccgattacccttatttgtatgatctgttgtaattacagcaattttattacttttatcattacctgtattagcaggagctattactatactattaacagaccgaaatttaaatacttcattctttgatccaa-tggaggaggagaccctattt-----------------
>CROCU098-21_Aedes_annulipes_cantans           
tacattatattttattttcggagtttgagcaggaatagttggaacatcattaagaattttaattcgtgctgaattaagtgtcccaggaatatttattgggaatgaccaaatttataacgtaattgttacagctcatgcatttattataattttctttatagtaatacctattataattggaggatttggaaactgattagtccctttaatattaggagccccagatatagcctttcctcgaataaataatataagtttttgaatattacctccatcactaacattattactctcaagtagcatagtcgaaaatggatcagggacagggtgaactgtatacccaccactttcatctggaactgctcatgctggagcctcagtagatttaacaattttctctcttcatttagctggtgtatcctcaattttaggagcagtaaatttcattactactgttattaatatacgatctgcaggaattactttagaccgattacctttatttgtatgatctgttgtaattacagcaattttattactcttatcattacctgtattagcaggagctattactatactattaacagaccgaaatttaaatacttcattctttgatcctattggaggaggagaccctattttataccaacacttattt
>CROCU112-21_Aedes_cantans                     
tacattatattttattttcggagtttgagcaggaatagttggaacatcattaagaattttaattcgtgctgaattaagtgtcccaggaatatttattgggaatgaccaaatttataacgtaattgttacagctcatgcatttattataattttctttatagtaatacctattataattggaggatttggaaactgattagtccctttaatattaggagccccagatatagcctttcctcgaataaataatataagtttttgaatattacctccatcactaacattattactctcaagtagcatagtcgaaaatggatcagggacagggtgaactgtatacccaccactttcatctggaactgctcatgctggagcctcagtagatttaacaattttctctcttcatttagctggtgtatcctcaattttaggagcagtaaatttcattactactgttattaatatacgatctgcaggaattactttagaccgattacctttatttgtatgatctgttgtaattacagcaattttattactcttatcattacctgtattagcaggagctattactatactattaacagaccgaaatttaaatacttcattctttgatcctattggaggaggagaccctattttataccaacacttattt
>CROCU310-21_Aedes_cantans                     
tacattatattttattttcggagtttgagcaggaatagttggaacatcattaagaattttaattcgtgctgaattaagtgtcccaggaatatttattgggaatgaccaaatttataacgtaattgttacagctcatgcatttattataattttctttatagtaatacctattataattggaggatttggaaactgattagtccctttaatattaggagccccagatatagcctttcctcgaataaataatataagtttttgaatattacctccatcactaacattattactctcaagtagcatagtcgaaaatggatcagggacagggtgaactgtatacccaccactttcatctggaactgctcatgctggagcctcagtagatttaacaattttctctcttcatttagctggtgtatcctcaattttaggagcagtaaatttcattactactgttattaatatacgatctgcaggaattactttagaccgattacctttatttgtatgatctgttgtaattacagcaattttattactcttatcattacctgtattagcaggagctattactatactattaacagaccgaaatttaaatacttcattctttgatcctattggaggaggagaccctattttataccaacacttattt
>CROCU322-21_Aedes_cantans_riparius            
tacattatattttattttcggagtttgagcaggaatagttggaacatcattaagaattttaattcgtgctgaattaagtgtcccaggaatatttattgggaatgaccaaatttataacgtaattgttacagctcatgcatttattataattttctttatagtaatacctattataattggaggatttggaaactgattagtccctttaatattaggagccccagatatagcctttcctcgaataaataatataagtttttgaatattacctccatcactaacattattactctcaagtaacatagtcgaaaatggatcagggacagggtgaactgtatacccaccactttcatctggaactgctcatgctggagcctcagtagatttaacaattttctctcttcatttagctggtgtatcctcaattttaggagcagtaaatttcattactactgttattaatatacgatctgcaggaattactttagaccgattacctttatttgtatgatctgttgtaattacagcaattttattactcttatcattacctgtattagcaggagctattactatactattaacagaccgaaatttaaatacttcattctttgatcctattggaggaggagaccctattttata-------------
>CROCU100-21_Aedes_annulipes_cantans           
tacattatattttattttcggagtttgagcaggaatagttggaacatcattaagaattttaattcgtgctgaattaagtgtcccaggaatatttattggaaatgaccaaatttataacgtaattgttacagctcatgcatttattataattttctttatagtaatacctatcataattggaggatttggaaactgattagtccctttaatattaggagccccagatatagcctttcctcgaataaataatataagtttttgaatattacctccatcactaacattattactctcaagtagcatagtcgaaaatggatcagggacagggtgaactgtatacccaccactttcatctggaactgctcatgctggagcctcagtagatttaacaattttctctcttcatttagctggtgtatcctcaattttaggagcagtaaatttcattactactgttattaatatacgatctgcaggaattactttagaccgattacctttatttgtatgatctgttgtaattacagcaattttattactcttatcattacctgtattagcaggagctattactatactattaacagaccgaaatttaaatacttcattctttgatcctattggaggaggagaccctattttataccaacacttattt
>CROCU305-21_Aedes_annulipes_cantans           
tacattatattttatcttcggagtttgagcaggaatagttggaacatcattaagaattttaattcgtgctgaattaagtgtcccaggaatatttattggaaatgaccaaatttataatgtaattgttacagctcatgcatttattataattttctttatagtaatacctattataattggaggatttggaaactgattagttcctttaatactaggagccccagatatagcctttcctcgaataaataatataagtttttgaatattacctccatcactaacattattactctcaagtagtatagtcgaaaatggatcagggacagggtgaactgtatatccaccactttcatctgggactgctcatgctggagcctcagtagacttaacaattttctctcttcatttagctggtgtatcctcaattttaggagcagtaaatttcattactactgttattaatatacgatctgcaggaattactttagaccgattacccttatttgtatgatctgttgtaattacagcaattttattacttttatcattacctgtattagcaggagctattactatactattaacagaccgaaatttaaatacttcattctttgaccctattggaggaggagaccctattttataccaacacttatct
>CROCU085-21_Aedes_vexans                      
aacattatattttatttttggagtttgatcaggaatagtaggaacatctttaagtatattaattcgtgctgaattaagacacccagggatatttattggaaatgatcaaatttataacgtaattgttacagctcatgcatttattataattttttttatagtaataccaattataattggaggattcggaaattgattagttcctttaatattaggagctcctgatatagcttttcctcgaataaataatataagtttttgaatattacctccttcattaactctactactttctagttcaatagtagaaaatggagcagggacaggatgaacagtttatcctcctctttcatcaggaacagctcacgctggggcttcagttgatttagctattttctctcttcatttagctgggatttcatctattttaggggcagtaaattttattactacagttattaatatacgatcatctggaattactttagatcgattacctttatttgtttgatcagtagtaattactgctattttattacttttatctcttcctgtattagctggagctattactatattattaactgatcgaaatttaaatacttcattcttcgatccaattggaggaggagatcctattctttatcaacatttattt
>CROCU094-21_Aedes_vexans                      
aacattatattttatttttggagtttgatcaggaatagtaggaacatctttaagtatattaattcgtgctgaattaagacacccagggatatttattggaaatgatcaaatttataacgtaattgttacagctcatgcatttattataattttttttatagtaataccaattataattggaggattcggaaattgattagttcctttaatattaggagctcctgatatagcttttcctcgaataaataatataagtttttgaatattacctccttcattaactctactactttctagttcaatagtagaaaatggagcagggacaggatgaacagtttatcctcctctttcatcaggaacagctcacgctggggcttcagttgatttagctattttctctcttcatttagctgggatttcatctattttaggggcagtaaattttattactacagttattaatatacgatcatctggaattactttagatcgattacctttatttgtttgatcagtagtaattactgctattttattacttttatctcttcctgtattagctggagctattactatattattaactgatcgaaatttaaatacttcattcttcgatccaattggaggaggagatcctattctttatcaacatttattt
>CROCU228-21_Aedes_vexans                      
aacattatattttatttttggagtttgatcaggaatagtaggaacatctttaagtatattaattcgtgctgaattaagacacccagggatatttattggaaatgatcaaatttataacgtaattgttacagctcatgcatttattataattttttttatagtaataccaattataattggaggattcggaaattgattagttcctttaatattaggagctcctgatatagcttttcctcgaataaataatataagtttttgaatattacctccttcattaactctactactttctagttcaatagtagaaaatggagcagggacaggatgaacagtttatcctcctctttcatcaggaacagctcacgctggggcttcagttgatttagctattttctctcttcatttagctgggatttcatctattttaggggcagtaaattttattactacagttattaatatacgatcatctggaattactttagatcgattacctttatttgtttgatcagtagtaattactgctattttattacttttatctcttcctgtattagctggagctattactatattattaactgatcgaaatttaaatacttcattcttcgatccaattggaggaggagatcctattctttatcaacatttattt
>CROCU240-21_Aedes_vexans                      
aacattatattttatttttggagtttgatcaggaatagtaggaacatctttaagtatattaattcgtgctgaattaagacacccagggatatttattggaaatgatcaaatttataacgtaattgttacagctcatgcatttattataattttttttatagtaataccaattataattggaggattcggaaattgattagttcctttaatattaggagctcctgatatagcttttcctcgaataaataatataagtttttgaatattacctccttcattaactctactactttctagttcaatagtagaaaatggagcagggacaggatgaacagtttatcctcctctttcatcaggaacagctcacgctggggcttcagttgatttagctattttttctcttcatttagctgggatttcatctattttaggggcagtaaattttattactacagttattaatatacgatcatctggaattactttagatcgattacctttatttgtttgatcagtagtaattactgctattttattacttttatctcttcctgtattagctggagctattactatattattaactgatcgaaatttaaatacttcattcttcgatccaattggaggaggagatcctattctttatcaacatttattt
>CROCU242-21_Aedes_vexans                      
aacattatattttatttttggagtttgatcaggaatagtaggaacatctttaagtatattaattcgtgctgaattaagacacccagggatatttattggaaatgatcaaatttataacgtaattgttacagctcatgcatttattataattttttttatagtaataccaattataattggaggattcggaaattgattagttcctttaatattaggagctcctgatatagcttttcctcgaataaataatataagtttttgaatattacctccttcattaactctactactttctagttcaatagtagaaaatggagcagggacaggatgaacagtttatcctcctctttcatcaggaacagctcacgctggggcttcagttgatttagctattttctctcttcatttagctgggatttcatctattttaggagcagtaaattttattactacagttattaatatacgatcatctggaattactttagatcgattacctttatttgtttgatcagtagtaattactgctattttattacttttatctcttcctgtattagctggagctattactatattattaactgatcgaaatttaaatacttcattcttcgatccaattggaggaggagatcctattctttatcaacatttattt
>CROCU243-21_Aedes_vexans                      
aacattatattttatttttggagtttgatcaggaatagtaggaacatctttaagtatattaattcgtgctgaattaagacacccagggatatttattggaaatgatcaaatttataacgtaattgttacagctcatgcatttattataattttttttatagtaataccaattataattggaggattcggaaattgattagttcctttaatattaggagcccctgatatagcttttcctcgaataaataatataagtttttgaatattacctccttcattaactctactactttctagttcaatagtagaaaatggagcagggacaggatgaacagtttatcctcctctttcatcaggaacagctcacgctggggcttcagttgatttagctattttttctcttcatttagctggaatttcatctattttaggggcagtaaattttattactacagttattaatatacgatcatctggaattactttagatcgattacctttatttgtttgatcagtagtaattactgctattttattacttttatctcttcctgtattagctggagctattactatattattaactgatcgaaatttaaatacttcattcttcgatccaattggaggaggagatcctattctttatcaacatttattt
>CROCU317-21_Aedes_vexans                      
aacattatattttatttttggagtttgatcaggaatagtaggaacatctttaagtatattaattcgtgctgaattaagacatccagggatatttattggaaatgatcaaatttataacgtaattgttacagctcatgcatttattataattttttttatagtaataccaattataattggaggattcggaaattgattagttcctttaatattaggagcccctgatatagcttttcctcgaataaataatataagtttttgaatattacctccttcattaactctactactttctagttcaatagtagaaaatggagcagggacaggatgaacagtttatcctcctctttcatcaggaacagctcacgctggggcttcagttgatttagctattttttctcttcatttagctggaatttcatctattttaggggcagtaaattttattactacagttattaatatacgatcatctggaattactttagatcgattacctttatttgtttgatcagtagtaattactgctattttattacttttatctcttcctgtattagctggagctattactatattattaactgatcgaaatttaaatacttcattcttcgatccaattggaggaggagatcctattctttatcaacatttattt
>CROCU016-20_Aedes_geniculatus                 
tacattatatttcatttttggggtatgatcaggaatagtaggaacatccttaagaattttaattcgtgctgaattaagaactccaggaatatttattggaaatgatcaaatttataatgtaattgttactgctcatgcttttattataattttttttatagtaatacctattataattggaggatttggaaattgattagtacctttaatattaggagccccagatatggctttccctcgaataaataatataagtttttgaatattacctccgtcattaacacttctactttcgagtagtatagtagaaaatgggtctgggacaggatgaacagtttatccccctttatcatctggaactgcccatgctggagcttctgtagatttaactattttttcattacatttagcaggagtttcttcaattttaggggcagtaaattttattactactgtaattaatatacgatcttcaggtattacattagaccgtctacctttatttgtttgatcagttgtaattacagctattctattacttttatctttacctgtattagctggagctattacaatacttttaactgatcgaaatttaaatacttcattttttgacccgattggaggaggagaccctattttatatcaacatttattt
>CROCU221-21_Aedes_geniculatus                 
tacattatatttcatttttggggtatgatcaggaatagtaggaacatccttaagaattttaattcgtgctgaattaagaactccaggaatatttattggaaatgatcaaatttataatgtaattgttactgctcatgcttttattataattttttttatagtaatacctattataattggaggatttggaaattgattagtacctttaatattaggagccccagatatggctttccctcgaataaataatataagtttttgaatattacctccgtcattaacacttctactttcgagtagtatagtagaaaatgggtctgggacaggatgaacagtttatccccctttatcatctggaactgcccatgctggagcttctgtagatttaactattttttcattacatttagcaggagtttcttcaattttaggggcagtaaattttattactactgtaattaatatacgatcttcaggtattacattagaccgtctacctttatttgtttgatcagttgtaattacagctattctattacttttatctttacctgtattagctggagctattacaatacttttaactgatcgaaatttaaatacttcattttttgacccgattggaggaggagaccctattttatatcaacatttattt
>CROCU326-21_Aedes_geniculatus                 
tacattatatttcatttttggggtatgatcaggaatagtaggaacatccttaagaattttaattcgtgctgaattaagaactccaggaatatttattggaaatgatcaaatttataatgtaattgttactgctcatgcttttattataattttttttatagtaatacctattataattggaggatttggaaattgattagtacctttaatattaggagccccagatatggctttccctcgaataaataatataagtttttgaatattacctccgtcattaacacttctactttcgagtagtatagtagaaaatgggtctgggacaggatgaacagtttatccccctttatcatctggaactgcccatgctggagcttctgtagatttaactattttttcattacatttagcaggagtttcttcaattttaggggcagtaaattttattactactgtaattaatatacgatcttcaggtattacattagaccgtctacctttatttgtttgatcagttgtaattacagctattctattacttttatctttacctgtattagctggagctattacaatacttttaactgatcgaaatttaaatacttcattttttgacccgattggaggaggagaccctattttatatcaacatttattt
>CROCU327-21_Aedes_geniculatus                 
tacattatatttcatttttggggtatgatcaggaatagtaggaacatccttaagaattttaattcgtgctgaattaagaactccaggaatatttattggaaatgatcaaatttataatgtaattgttactgctcatgcttttattataattttttttatagtaatacctattataattggaggatttggaaattgattagtacctttaatattaggagccccagatatggctttccctcgaataaataatataagtttttgaatattacctccgtcattaacacttctactttcgagtagtatagtagaaaatgggtctgggacaggatgaacagtttatccccctttatcatctggaactgcccatgctggagcttctgtagatttaactattttttcattacatttagcaggagtttcttcaattttaggggcagtaaattttattactactgtaattaatatacgatcttcaggtattacattagaccgtctacctttatttgtttgatcagttgtaattacagctattctattacttttatctttacctgtattagctggagctattacaatacttttaactgatcgaaatttaaatacttcattttttgacccgattggaggaggagaccctattttatatcaacatttattt
>CROCU030-20_Aedes_geniculatus                 
tacattatatttcatttttggggtatgatcaggaatagtaggaacatccttaagaattttaattcgtgctgaattaagaactccaggaatatttattggaaatgatcaaatttataatgtaattgttactgctcatgcttttattataattttttttatagtaatacctattataattggaggatttggaaattgattagtacctttaatattaggagccccagatatggctttccctcgaataaataatataagtttttgaatattacctccgtcattaacacttctactttcgagtagtatagtagaaaatgggtctgggacaggatggacagtttatccccctttatcatctggaactgcccatgctggagcttctgtagatttaactattttttcattacatttagcaggagtttcttcaattttaggggcagtaaattttattactactgtaattaatatacgatcttcaggtattacattagaccgtctacctttatttgtttgatcagttgtaattacagctattctattacttttatctttacctgtattagctggagctattacaatacttttaactgatcgaaatttaaatacttcattttttgacccgattggaggaggagaccctattttatatcaacatttattt
>CROCU316-21_Aedes_geniculatus                 
tacattatatttcatttttggggtatgatcaggaatagtaggaacatccttaagaattttaattcgtgctgaattaagaactccaggaatatttattggaaatgatcaaatttataatgtaattgttactgctcatgcttttattataattttttttatagtaatacctattataattggaggatttggaaattgattagtacctttaatattaggagccccagatatggctttccctcgaataaataatataagtttttgaatattacctccgtcattaacacttctactttcgagtagtatagtagaaaatgggtctgggacaggatgaacagtttatccccctttatcatctggaactgctcatgctggagcttctgtagatttaactattttttcattacatttagcaggagtttcttcaattttaggggcagtaaattttattactactgtaattaatatacgatcttcaggtattacattagaccgtctacctttatttgtttgatcagttgtaattacagctattctattacttttatctttacctgtcttagctggagctattacaatacttttaactgatcgaaatttaaatacttcattttttgacccgattggaggaggagaccctattttatatcaacatttattt
>CROCU309-21_Aedes_geniculatus                 
tacattatatttcatttttggggtatgatcaggaatagtaggaacatccttaagaattttaattcgtgctgaattaagaactccaggaatatttattggaaatgatcaaatttataatgtaattgttactgctcatgcttttattataattttttttatagtaatacctattataattggaggatttggaaattgattagtacctttaatattaggagccccagatatggctttccctcgaataaataatataagtttttgaatattacctccgtcattaacacttctactttcgagtagtatagtagaaaatgggtctgggacaggatgaacagtttatccccctttatcatctggaactgcccatgctggagcttctgtagatttaactattttttcattacatttagcaggagtttcttcaattttaggggcagtaaattttattactactgtaattaatatacgatcttcaggtattacattagaccgtctacctttatttgtttgatcagttgtaattacagctattctattacttttatctttacctgtattagctggagctattacaatacttttaactgatcgaaatttaaatacttcattttttgacccgattgga-gaggagaccctattttatatcaacatttattt
>CROCU091-21_Aedes_albopictus                  
aacattatactttattttcggtatttgatctggaatagtcggaacttcactaagagttttaattcgtattgaacttagacatcctggtatatttattggaaatgatcaaatttataatgtaattgttactgctcatgcttttattataattttttttatagtaatacctatcataattggaggatttggaaactgactagtacccttaatactaggagcccctgatatagcttttcctcgaataaataatataagtttttgaatattacccccctctttaacactgctgctttctagttctatagtagaaaacggagctggaacagggtgaacggtttatcctcccctttcttctggaacagctcatgctggggcttcagttgatttagcaattttttctttacatttagcgggaatctcatctattttaggagcagtaaattttattacaactgtaattaatatacgatcagctggtattactcttgatcgactacctttatttgtgtgatcagtagtaattacagctattttattacttctttctctacccgtattagccggagctattactatattattaacagaccgaaatttaaatacatctttttttgatccaattggagggggagaccctattttatatcaacatttattt
>CROCU230-21_Aedes_albopictus                  
aacattatactttattttcggtatttgatctggaatagtcggaacttcactaagagttttaattcgtattgaacttagacatcctggtatatttattggaaatgatcaaatttataatgtaattgttactgctcatgcttttattataattttttttatagtaatacctatcataattggaggatttggaaactgactagtacccttaatactaggagcccctgatatagcttttcctcgaataaataatataagtttttgaatattacccccctctttaacactgctgctttctagttctatagtagaaaacggagctggaacagggtgaacggtttatcctcctctttcttctggaacagctcatgctggggcttcagttgatttagcaattttttctttacatttagcgggaatctcatctattttaggagcagtaaattttattacaactgtaattaatatacgatcagctggtattactcttgatcgactacctttatttgtgtgatcagtagtaattacagctattttattacttctttctctacccgtattagccggagctattactatattattaacagaccgaaatttaaatacatctttttttgatccaattggagggggagaccctattttatatcaacatttattt
>CROCU302-21_Aedes_albopictus                  
-acattatactttattttcggtatttgatctggaatagtcggaacttcactaagagttttaattcgtattgaacttagacatcctggtatatttattggaaatgatcaaatttataatgtaattgttactgctcatgcttttattataattttttttatagtaatacctatcataattggaggatttggaaactgactagtacccttaatactaggagcccctgatatagcttttcctcgaataaataatataagtttttgaatattacccccctctttaacactgctgctttctagttctatagtagaaaacggagctggaacagggtgaacggtttatcctcctctttcttctggaacagctcatgctggggcttcagttgatttagcaattttttctttacatttagcgggaatctcatctattttaggagcagtaaattttattacaactgtaattaatatacgatcagctggtattactcttgatcgactacctttatttgtgtgatcagtagtaattacagctattttattacttctttctctacccgtattagccggagctattactatattattaacagaccgaaatttaaatacatctttttttgatccaattggagggggagaccctattttatatcaacatttattt
>CROCU324-21_Aedes_albopictus                  
aacattatactttattttcggtatttgatctggaatagtcggaacttcactaagagttttaattcgtattgaacttagacatcctggtatatttattggaaatgatcaaatttataatgtaattgttactgctcatgcttttattataattttttttatagtaatacctatcataattggaggatttggaaactgactagtacccttaatactaggagcccctgatatagcttttcctcgaataaataatataagtttttgaatattacccccctctttaacactgctgctttctagttctatagtagaaaacggagctggaacagggtgaacggtttatcctcctctttcttctggaacagctcatgctggggcttcagttgatttagcaattttttctttacatttagcgggaatctcatctattttaggagcagtaaattttattacaactgtaattaatatacgatcagctggtattactcttgatcgactacctttatttgtgtgatcagtagtaattacagctattttattacttctttctctacccgtattagccggagctattactatattattaacagaccgaaatttaaatacatctttttttgatccaattggagggggagaccctattttatatcaacatttattt
>CROCU126-21_Aedes_albopictus                  
aacattatactttattttcggtatttgatctggaatagtcggaacttcactaagagttttaattcgtattgaacttagacatcctggtatatttattggaaatgatcaaatttataatgtaattgttactgctcatgcttttattataattttttttatagtaatacctatcataattggaggatttggaaactgactagtacccttaatwctaggagcccctgatatagcttttcctcgaataaataatataagtttttgaatattacccccctctttaacactgctgctttctagttctatagtagaaaacggagctggaacagggtgaacggtttatcctcctctttcttctggaacagctcatgctggggcttcagttgatttagcaattttttctttacatttagcgggaatctcatctattttaggagcagtaaattttattacaactgtaattaatatacgatcagctggtattactcttgatcgactacctttatttgtgtgatcagtagtaattacagctattttattacttctttctctacccgtattagccggagctattactatattattaacagaccgaaatttaaatacatctttttttgatccaattggagggggagaccctattttatatcaacatttattt
>CROCU127-21_Aedes_albopictus                  
aacattatactttattttcggtattwgatctggaatagtcggaacttcactaagagttttaattcgtattgaacttagacatcctggtatatttattggaaatgatcaaatttataatgtaattgttactgctcatgcttttattataattttttttatagtaatacctatcataattggaggatttggaaactgactagtacccttaatactaggagcccctgatatagcttttcctcgaataaataatataagtttttgaatattacccccctctttaacactgctgctttctagttctatagtagaaaacggagctggaacagggtgaacggtttatcctcctctttcttctggaacagctcatgctggggcttcagttgatttagcaattttttctttacatttagcgggaatctcatctattttaggagcagtaaattttattacaactgtaattaatatacgatcagctggtattactcttgatcgactacctttatttgtgtgatcagtagtaattacagctattttattacttctttctctacccgtattagccggagctattactatattattaacagaccgaaatttaaatacatctttttttgatccaattggagggggagaccctattttatatcaacatttattt
>CROCU225-21_Aedes_albopictus                  
aacattatactttattttcggtatttgatctggaatagtcggaacttcactaagagttttaattcgtattgaacttagacatcctggtatatttattggaaatgatcaaatttataatgtaattgttactgctcatgcttttattataattttttttatagtaatacctatcataattggaggatttggaaactgactagtacccttaatactaggagcccctgatatagcttttcctcgaataaataatataagtttttgaatattacccccctctttaacactgctgctttctagttctatagtagaaaacggagctggaacagggtgaacggtttatcctcctctttcttctggaacagctcatgctggggcttcagttgatttagcaattttttctttacatttagcgggaatctcatctattttaggagcagtaaattttattacaactgtaattaatatacgatcagctggtattactcttgatcgactacctttatttgtgtgatcagtagtaattacagctattttattacttctttctctacccgtattagccggagctattactatattattaacagaccgaaatttaaatacatctttttttgatccaattggagggggagaccctattttatatcaacttttattt
>CROCU010-20_Culiseta_annulata                 
tactttatattttatttttggagcttgagctggaatagtaggaacttctttaagtttactaattcgagctgaattaagtcaacctggaatatttattggaaatgatcaaatttataatgtgattgttactgcccatgcatttattataattttttttatagttatacctattataattggaggatttggaaattgattagtccctcttatattaggagcccctgatatagctttccctcgaataaataatataagtttttgaatacttccaccttcattaacactactgctttctagaagtatagttgaaaatgggtctgggacaggatgaactgtttatccccctctttcgtctggaacagctcatgccggagcttctgtcgacttaacaattttttcccttcatttagctggagtatcttctattttaggagcagtaaattttattacaactgtaattaatatacgatcagctggtattactctagatcgaatacctttatttgtttgatctgttgttattacagctgttcttcttttattatctttacccgttttagcaggagctattacaatattattaactgatcgaaatttaaatacttcattttttgatccaattggaggaggagacccaattctttatcaacatttattt
>CROCU019-20_Culiseta_annulata                 
tactttatattttatttttggagcttgagctggaatagtaggaacttctttaagtttactaattcgagctgaattaagtcaacctggaatatttattggaaatgatcaaatttataatgtgattgttactgcccatgcatttattataattttttttatagttatacctattataattggaggatttggaaattgattagtccctcttatattaggagcccctgatatagctttccctcgaataaataatataagtttttgaatacttccaccttcattaacactactgctttctagaagtatagttgaaaatgggtctgggacaggatgaactgtttatccccctctttcgtctggaacagctcatgccggagcttctgtcgacttaacaattttttcccttcatttagctggagtatcttctattttaggagcagtaaattttattacaactgtaattaatatacgatcagctggtattactctagatcgaatacctttatttgtttgatctgttgttattacagctgttcttcttttattatctttacccgttttagcaggagctattacaatattattaactgatcgaaatttaaatacttcattttttgatccaattggaggaggagacccaattctttatcaacatttattt
>CROCU308-21_Culiseta_annulata                 
tactttatattttatttttggagcttgagctggaatagtaggaacttctttaagtttactaattcgagctgaattaagtcaacctggaatatttattggaaatgatcaaatttataatgtgattgttactgcccatgcatttattataattttttttatagttatacctattataattggaggatttggaaattgattagtccctcttatattaggagcccctgatatagctttccctcgaataaataatataagtttttgaatacttccaccttcattaacactactgctttctagaagtatagttgaaaatgggtctgggacaggatgaactgtttatccccctctttcgtctggaacagctcatgccggagcttctgtcgacttaacaattttttcccttcatttagctggagtatcttctattttaggagcagtaaattttattacaactgtaattaatatacgatcagctggtattactctagatcgaatacctttatttgtttgatctgttgttattacagctgttcttcttttattatctttacccgttttagcaggagctattacaatattattaactgatcgaaatttaaatacttcattttttgatccaattggaggaggagacccaattctttatcaacatttattt
>CROCU160-21_Culiseta_annulata                 
tactttatattttatttttggagcttgagctggaatagtaggaacttctttaagtttactaattcgagctgaattaagtcaacctggaatatttattggaaatgatcaaatttataatgtgattgttactgcccatgcatttattataattttttttatagttatacctattataattggaggatttggaaattgattagtccctcttatattaggagcccctgatatagctttccctcgaataaataatataagtttttgaatacttccaccttcattaacactactgctttctagaagtatagttgaaaatgggtctgggacaggatgaactgtttatccccctctttcgtctggaacagctcatgctggagcttctgtcgacttaacaattttttcccttcatttagctggagtatcttctattttaggagcagtaaattttattacaactgtaattaatatacgatcagctggtattactctagatcgaatacctttatttgtttgatctgttgttattacagctgttcttcttttattatctttacccgttttagcaggagctattacaatattattaactgatcgaaatttaaatacttcattttttgatccaattggaggaggagacccaattctttatcaacatttattt
>CROCU076-21_Aedes_rossicus_cinereus           
aacactatattttatttttggagtttgatccggaatagtaggaacatctttaagtatattaattcgtgcagaattragtcatccaagtatatttattggaaatgaccaaatttataatgtaattgtaacagctcatgcatttattataattttctttatagttatacctattataattggaggatttggtaattgacttgttcctttaatattaggagcccctgatatagcctttcctcgaataaataatataagtttttgaatattacctccctcattaaccctgttattatcaagctcaatagtagaaaatggagctggtacagggtgaactgtttaccctcctttatcttctggaactgctcatgcaggaggttctgttgacttagcaattttctctttacatttagccgggatttcttcgattttaggggccgtaaattttattacaactgttattaatatacgatcagcaggaattacacttgatcgacttcctttatttgtttgatcagttgttattactgctattttattacttctytctttacctgttttagctggagctattactatattattaactgatcgaaatttaaatacatcattctttgacccaattggaggaggagatccaattttatatcaacatttattt
>CROCU090-21_Aedes_cinereus                    
aacactatattttatttttggagtttgatccggaatagtaggaacatctttaagtatattaattcgtgcagaattaagtcatccaagtatatttattgggaatgaccaaatttataatgtaattgtaacagctcatgcatttattataattttctttatagttatacctattataattggaggatttggtaattgacttgttcctttaatattaggagcccctgatatagcctttcctcgaataaataatataagtttttgaatattacctccctcattaaccctgttattatcaagctcaatagtagaaaatggagctggtacagggtgaactgtttaccctcctttatcttctggaactgctcatgcaggaggttctgttgacttagcaattttctctttacatttagccgggatttcttcgattttaggggccgtaaattttattacaactgttattaatatacgatcagcaggaattacacttgatcgacttcctttatttgtttgatcagttgttattactgctattttattacttctttctttacctgttttagctggggctattactatattattaactgatcgaaatttaaatacatcattctttgacccaattggaggaggagatccaattttatatcaacatttattt
>CROCU106-21_Aedes_cinereus                    
aacactatattttatttttggagtttgatccggaatagtaggaacatctttaagtatattaattcgtgcagaattaagtcatccaagtatatttattggaaatgaccaaatttataatgtaattgtaacagctcatgcatttattataattttctttatagttatacctattataattggaggatttggtaattgacttgttcctttaatattaggagcccctgatatagcctttcctcgaataaataatataagtttttgaatattacctccctcattaaccctgttattatcaagctcaatagtagaaaatggagctggtacagggtgaactgtttaccctcctttatcttctggaactgctcatgcaggaggttctgttgacttagcaattttctctttacatttagccgggatttcttcgattttaggggccgtaaattttattacaactgttattaatatacgatcagcaggaattacacttgatcgacttcctttatttgtttgatcagttgttattactgctattttattacttctttctttacctgttttagctggggctattactatattattaactgatcgaaatttaaatacatcattctttgacccaattggaggaggagatccaattttatatcaacatttattt
>CROCU101-21_Aedes_cinereus                    
aacactatattttatttttggagtttgatccggaatagtaggaacatctttaagtatattaattcgtgcagaattaagtcatccaagtatatttattggaaatgaccaaatttataatgtaattgtaacagctcatgcatttattataattttctttatagttatacctattataattggaggatttggtaattgacttgttcctttaatattaggagcccctgatatagcctttcctcgaataaataatataagtttttgaatattacctccctcattaaccctgttattatcaagctcaatagtagaaaatggagctggtacagggtgaactgtttaccctcctttatcttctggaactgctcatgcaggaggttctgttgacttagcaattttctctttacatttagccgggatttcttcgattttaggggccgtaaattttattacaactgttattaatatacgatcagcaggaattacacttgatcgacttcctttatttgtttgatcagttgttattactgctattttattacttctttctttacctgttttagctggggctattactatattattaactgatcgaaatttaaatacatcattctttgacccaattggaggaggagacccaattttatatcaacatttattt
>CROCU107-21_Aedes_rossicus_cinereus           
aacactatattttatttttggagtttgatccggaatagtaggaacatctttaagtatattaattcgtgcagaattaagtcatccaagtatatttattggaaatgaccaaatttataatgtaattgtaacagctcatgcatttattataattttctttatagttatacctattataattggaggatttggtaattgacttgttcctttaatattaggagcccctgatatagcctttcctcgaataaataatataagtttttgaatattacctccctcattaaccctgttattatcaagctcaatagtagaaaatggagctggtacagggtgaactgtttaccctcctttatcttctggaactgctcatgcaggaggttctgttgacttagcaattttctctttacatttagccgggatttcttcgattttaggggccgtaaattttattacaactgttattaatatacgatcagcaggaattacacttgatcgacttcctttatttgtttgatcagttgttattactgctattttattacttctttctttacctgttttagctggggctattactatattattaactgatcgaaatttaaatacatcattctttgacccaattggaggaggagatccaattttatatcagcatttattt
>CROCU301-21_Aedes_cinereus                    
aacactatattttatttttggagtttgatccggaatagtaggaacatctttaagtatattaattcgtgcagaattaagtcatccaagtatatttattggaaatgaccaaatttataatgtaattgtaacagctcatgcatttattataattttctttatagttatacctattataattggaggatttggtaattgacttgttcctttaatattaggagcccctgatatagcctttcctcgaataaataatataagtttttgaatattacctccctcattaaccctgttattatcaagctcaatagtagaaaatggagctggtacagggtgaactgtttaccctcctttatcttctggaactgctcatgcaggaggttctgttgacttagcaattttctctttacatttagccgggatttcttcgattttaggggccgtaaattttattacaactgttattaatatgcgatcagcaggaattacacttgatcgacttcctttatttgtttgatcagttgttattactgctattttattacttctttctttacctgttttagctggggctattactatattattaactgatcgaaatttaa-----------------------------------------------------------
>CROCU108-21_Aedes_cinereus                    
aacactatattttatttttggagtttgatccggaatagtaggaacatctttaagtatattaattcgtgcagaattaagtcatccaagtatatttattggaaatgaccaaatttataatgtaattgtaacagctcatgcatttattataattttctttatagttatacctattataattggaggatttggtaattgacttgttcctttaatattaggagcccctgatatagcctttcctcgaataaataatataagtttttgaatattacctccctcattaaccctgttattatcaagctcaatagtagaaaatggagctggtacagggtgaactgtttaccctcctttatcttctggaactgctcatgcaggaggttctgttgacttagcaattttctctttacatttagccgggatttcttcaattttaggggccgtaaattttattacaactgttattaatatacgatcagcaggaattacacttgatcgacttcctttatttgtttgatcagttgttattactgctattttattacttctttctttacctgttttagctggggctattactatattattaactgatcgaaatttaaatacatcattctttgacccaattggaggaggagatccaattttatatcaacatttattt
>CROCU311-21_Aedes_rossicus                    
aacactatattttatttttggggtttgatccggaatagtaggaacatctttaagtatattaattcgtgcagaattaagtcatccaagtatatttattggaaatgaccaaatttataatgtaattgtaacagctcatgcatttattataattttctttatagttatacctattataattggaggatttggtaattgacttgttcctttaatattaggagcccctgatatagcctttcctcgaataaataatataagtttttgaatattacctccctcattaaccctgttattatcaagctcaatagtagaaaatggagctggtacagggtgaactgtttaccctcctttatcttctggaactgctcatgcaggaggttctgttgacttagcaattttctctttacatttagccgggatttcttcaattttaggggccgtaaattttattacaactgttattaatatacgatcagcaggaattacacttgatcgacttcctttatttgtttgatcagttgttattactgctattttattacttctttctttacctgttttagctggggctattactatattattaactgatcgaaatttaaatacatcattctttgacccaattggaggaggagatccaattttatatcaacatttattt
>CROCU103-21_Aedes_cinereus                    
aacactatattttatttttggagtttgatccggaatagtaggaacatctttaagtatattaattcgtgcagaattaagtcatccaagtatatttattggaaatgaccaaatttataatgtaattgtaacagctcatgcatttattataattttctttatagttatacctattataattggaggatttggtaattgacttgttcctttaatattaggagcccctgatatagcctttcctcgaataaataatataagtttttgaatattacctccctcattaaccctgttattatcaagctcaatagtagaaaatggagctggtacagggtgaactgtttaccctcctttatcttctggaactgctcatgcaggaggttctgttgacttagcaattttctctttacatttagccgggatttcttcgattttaggggccgtaaattttattacaactgtaattaatatacgatcagcaggaattacacttgatcgacttcctttatttgtttgatcagttgttattactgctattttattacttctttctttacctgttttagctggagctattactatattattaactgatcgaaatttaaatacatcattctttgacccaattggaggaggagacccaattttatatcaacatttattt
>CROCU166-21_Aedes_cinereus                    
aacactatattttatttttggagtttgatccggaatagtaggaacatctttaagtatattaattcgtgcagaattaagtcatccaagtatatttattggaaatgaccaaatttataatgtaattgtaacagctcatgcatttattataattttctttatagttatacctattataattgggggatttggtaattgacttgttcctttaatattaggagcccctgatatagcctttcctcgaataaataatataagtttttgaatattacctccctcattaaccctgttattatcaagctcaatagtagaaaatggagctggtacagggtgaactgtttacccccctttatcttctggaactgctcatgcaggaggttctgttgacttagcaattttctctttacatttagccgggatttcttcgattttaggggccgtaaattttattacaactgtaattaatatacgatcagcaggaattacacttgatcgacttcctttatttgtttgatcagttgttattactgctattttattacttctttctttacctgttttagctggagctattactatattattaactgatcgaaatttaaatacatcattctttgacccaattggaggaggagacccaattttatatcaacatttattt
>CROCU109-21_Aedes_cinereus                    
aacactatattttatttttggagtttgatccggaatagtaggaacatctttaagtatattaattcgtgcagaattaagtcatccaagtatatttattggaaatgaccaaatttataatgtaattgtaacagctcatgcatttattataattttctttatagttatacctattataattgggggatttggtaattgacttgttcctttaatattaggagcccctgatatagcctttcctcgaataaataatataagtttttgaatattacctccctcattaaccctgttattatcaagctcaatagtagaaaatggagctggtacagggtgaactgtttaccctcctttatcttctggaactgctcatgcaggaggttctgttgacttagcaattttctctttacatttagccgggatttcttcgattttaggggccgtaaattttattacaactgttattaatatacgatcagcaggaattacacttgatcgacttcctttatttgtttgatcagttgttattactgctattttattacttctttctttacctgttttagccggggctattactatattattaaccgatcgaaatttaaatacatcattctttgacccaattggaggaggagatccaattttataccaacatttattt
>CROCU118-21_Orthopodomyia_pulcripalpis        
aactttatatttcatttttggagcttgagcaggaatagtaggaacttctttaagaattttaattcgtacagaattaagtcaaccaggaatatttattggaaatgatcaaatttataatgtaattgtaactgctcatgcatttattataattttctttatagttataccaattataattggaggatttggaaattgactagtacccctaatactaggagccccagatatagcttttcctcgaataaataatataagattttgacttttacctccttcttttactcttcttttatcaagaggaatagtagaaagaggagcaggaacaggatgaacagtttatccacctctttcatcagaaagagctcatgccggagcttcagttgatttaactattttttctcttcatttagcaggaatttcatcaattttaggggctgtaaattttattactacagtaattaatatacgatcatcaggaattacattagatcgaatacctttatttgtttgatcagtaattattactgctattcttcttttattatctcttccagttttagcaggagcaattactatattattaactgatcgaaatttaaatacatctttttttgatcccataggaggaggagatccaattttatatcaacatttattt
>CROCU012-20_Anopheles_plumbeus                
tacattatattttatttttggagcctgagctgggatagtaggtacatcattaagaattttaattcgagtagaattaggacatccaggagcatttattggagatgaccaaatttataatgtaattgttacagctcatgcatttatcataattttttttatagttatacctattataattggaggatttggaaattgattagttcctttgatactaggagctccagatatagcttttccacgaataaataatataagattttgaatattacccccttctattacattattaattactagaagtatagtagaaaatggagctgggacagggtgaactgtttatccccctctatcctcaggaattgcacatgctggagcttctgttgatttagcaattttctctcttcatttagcaggaatttcttccattctaggtgcagtaaattttattacaacagtaattaacatacgtgcccccggtattacattagatcgaatgcctttatttgtttgatctgtagtaattacagctattttattattactgtctttacccgtattagctggtgcaattacmatattattaacagaccgaaatttaaatacttca---------------------------------------------------
>CROCU022-20_Anopheles_plumbeus                
tacattatattttatttttggagcctgagctgggatagtaggtacatcattaagaattttaattcgagtagaattaggacatccaggagcatttattggagatgaccaaatttataatgtaattgttacagctcatgcatttatcataattttttttatagttatacctattataattggaggatttggaaattgattagttcctttgatactaggagctccagatatagcttttccacgaataaataatataagattttgaatattacccccttctattacattattaattactagaagtatagtagaaaatggagctgggacagggtgaactgtttatccccctctatcctcaggaattgcacatgctggagcttctgttgatttagcaattttctctcttcatttagcaggaatttcttccattctaggtgcagtaaattttattacaacagtaattaacatacgtgcccccggtattacattagatcgaatgcctttatttgtttgatctgtagtaattacagctattttattattactgtctttacccgtattagctggtgcaattacaatattattaacagaccgaaatttaaatacttcattttttgaccctgcaggagggggtgaccctattttatatcaacatttattt
>CROCU201-21_Anopheles_plumbeus                
-acattatattttatttttggagcctgagctgggatagtaggtacatcattaagaattttaattcgagtagaattaggacatccaggagcatttattggagatgaccaaatttataatgtaattgttacagctcatgcatttatcataattttttttatagttatacctattataattggaggatttggaaattgattagttcctttgatactaggagctccagatatagcttttccacgaataaataatataagattttgaatattacccccttctattacattattaattactagaagtatagtagaaaatggagctgggacagggtgaactgtttatccccctctatcctcaggaattgcacatgctggagcttctgttgatttagcaattttctctcttcatttagcaggaatttcttccattctaggtgcagtaaattttattacaacagtaattaacatacgtgcccccggtattacattagatcgaatgcctttatttgtttgatctgtagtaattacagctattttattattactgtctttacccgtattagctggtgcaattacaatattattaacagaccgaaatttaaatacttcattttttgaccctgcaggagggggtgaccctattttatatcaacatttattt
>CROCU222-21_Anopheles_plumbeus                
-acattatattttatttttggagcctgagctgggatagtaggtacatcattaagaattttaattcgagtagaattaggacatccaggagcatttattggagatgaccaaatttataatgtaattgttacagctcatgcatttatcataattttttttatagttatacctattataattggaggatttggaaattgattagttcctttgatactaggagctccagatatagcttttccacgaataaataatataagattttgaatattacccccttctattacattattaattactagaagtatagtagaaaatggagctgggacagggtgaactgtttatccccctctatcctcaggaattgcacatgctggagcttctgttgatttagcaattttctctcttcatttagcaggaatttcttccattctaggtgcagtaaattttattacaacagtaattaacatacgtgcccccggtattacattagatcgaatgcctttatttgtttgatctgtagtaattacagctattttattattactgtctttacccgtattagctggtgcaattacaatattattaacagaccgaaatttaaatacttcattttttgaccctgcaggagggggtgaccctattttatatcaacatttattt
>CROCU299-21_Anopheles_plumbeus                
tacattatattttatttttggagcctgagctgggatagtaggtacatcattaagaattttaattcgagtagaattaggacatccaggagcatttattggagatgaccaaatttataatgtaattgttacagctcatgcatttatcataattttttttatagttatacctattataattggaggatttggaaattgattagttcctttgatactaggagctccagatatagcttttccacgaataaataatataagattttgaatattacccccttctattacattattaattactagaagtatagtagaaaatggagctgggacagggtgaactgtttatccccctctatcctcaggaattgcacatgctggagcttctgttgatttagcaattttctctcttcatttagcaggaatttcttccattctaggtgcagtaaattttattacaacagtaattaacatacgtgcccccggtattacattagatcgaatgcctttatttgtttgatctgtagtaattacagctattttattattactgtctttacccgtattagctggtgcaattacaatattattaacagaccgaaatttaaatacttcattttttgaccctgcaggagggggtgaccctattttatatcaacatttattt
>CROCU014-20_Anopheles_plumbeus                
tacattatattttatttttggagcctgagctgggatagtaggtacatcattaagaattttaattcgagtagaattaggacatccaggagcatttattggagatgaccaaatttataatgtaattgttacagctcatgcatttatcataattttttttatagttatacctattataattggaggatttggaaattgattagttcctttgatactaggagctccagatatagcttttccacgaataaataatataagattttgaatattacccccttctattacattattaattactagaagtatagtagaaaatggagctgggacagggtgaactgtttatccccctctatcctcaggaattgcacatgctggagcttctgttgatttagcaattttctctcttcatttagcaggaatttcttccattctaggtgcagtaaattttattacaacagtaattaacatacgtgcccccggtattacattagatcgaatgcctttatttgtttgatctgtagtaattacagctattttattattactgtctttacccgtattagctggtgcaattacaatattattaacagaccgaaatttaaatacttcattttttgaccctgcaggagggggtgaccctattttatatcaacatttattt
>CROCU136-21_Anopheles_algeriensis             
------------------------------------agttggaacttcattaagaattttaattcgagctgaattagggcacccaggagcatttattggagatgatcaaatttataatgctattgtaacagctcatgcatttattataattttttttatagtaatacctattataattggaggatttggtaattgattagtaccattaatattaggagctcctgatatggcctttcctcgaataaataatataagattttgaatactacctccttcactaactcttttaatttcaagaagtatagtagaaaatggagctggaacaggttgaacagtttatcctcctttatcttcaggaatcgcccacgctggagcttctgttgatttagctattttttccttgcacttagcaggtatttcatctattttaggggctgtaaatttcattacaacagttattaatatacgttcacccggaattacattagatcgtatgccattatttgtttggtcagttgtaattacagctattttattattactgtcattacctgtcttagctggggctattactatattattaacagatcgaaatcttaatacttctttttttgatcctgcaggaggtggagacccaattttataccaacatttattt
>CROCU063-21_Coquillettidia_richiardii         
tacattatattttatttttggagcttgatctggaatagttgggacttctttaagtattcttattcgagcagaattaagtcaacctgggatttttattggaaatgaccaaatttataatgttattgtaacagctcatgcttttatyataattttttttatagttatacctattataattggaggatttggtaattgattagtccctttaatattaggagctcctgatatagcctttcctcgaataaataatataagattttgaatacttcccccttcattaacccttcttctttccgggggtatagtggaaagcggggctggtactggatgaactgtttatcccccactttcctctggcacagctcacgcaggagcatctgtagatctctctattttttctcttcatttagcgggaatttcttctattttaggagcagtaaattttattactacagtgattaatatacgaacttcaggaattactttagatcgtttaccattatttgtttgatcagtagtaattacagcagttctattactcctttctctcccagtccttgctggagcaattactatacttttaactgatcgaaatttaaatacttctttctttgacccaacaggaggagaagaccctatctaataccaacatttattt
>CROCU247-21_Coquillettidia_richiardii         
tacattatattttatttttggagcttgatctggaatagttgggacttctttaagtattcttattcgagcagaattaagtcaacctgggatttttattggaaatgaccaaatttataatgttattgtaacagctcatgcttttattataattttttttatagttatacctattataattggaggatttggtaattgattagtccctttaatattaggagctcctgatatagcctttcctcgaataaataatataagattttgaatacttcccccttcattaacccttcttctttccgggggtatagtggaaagcggggctggtactggatgaactgtttatcccccactttcctctggcacagctcacgcaggagcatctgtagatctctctattttttctcttcatttagcgggaatttcttctattttaggagcagtaaattttattactacagtgattaatatacgaacttcaggaattactttagatcgtttaccattatttgtttgatcagtagtaattacagcagttctattactcctttctctcccagtccttgctggagcaattactatacttttaactgatcgaaatttaaatacttctttctttgacccaacaggaggaggagaccctatcttataccaacatttattt
