# Supplementary material for: A DNA barcode reference library of Croatian mosquitoes (Diptera: Culicidae): implications for identification and delimitation of species, with notes on the distribution of potential vector species
Source: Parasit Vectors. 2024 May 11;17:216. doi: 10.1186/s13071-024-06291-9 (PMC11088778; doi:10.1186/s13071-024-06291-9)
Supplement: Supplementary file 2 — Supplementary Material 2. Dataset S1. Nucleotide alignments of COI and ITS2 datasets for all analysed specimens. [file 13071_2024_6291_MOESM2_ESM.zip › ITS_Anopheles_MAFFT.fas]

>CROCU130-21 Anopheles daciae
tgtgaactgcaggacacatgaacaccgataagttgaacgcatattgcgcatcgtgcgaca
cagctcgatgtacacatttttgagtaaccatatttgacccattcaagtcaaactacgtac
c------------------------tccgtgtacgtgcatgat--------gatgaaaga
gtttggaacaccat-ccatt---------tcttgcattgaaagcgcagcgtgtagcaacc
ccaggtttcaacttgcaaagtggccatg--------------------------------
--gggctgacacctcaccaccatcagcgtgctg---tgta-gcgtgttcggcccagtaag
gtcat--cgtgaggcgtcacctaacggggaagcacacactgttgcgcgtatctcgtggtt
cta------------------acccaaccatagcagcagagatacaagaccagctc----
--------------------------------------------
>CROCU058-20 Anopheles daciae
tgtgaactgcaggacacatgaacaccgataagttgaacgcatattgcgcatcgtgcgaca
cagctcgatgtacacatttttgagtgcccatatttgacccattcaagtcaaactacgtac
c------------------------tccgtgtacgtgcatgat--------gatgaaaga
gtttggaacaccat-ccatt---------tcttgcattgaaagcgcagcgtgtagcaacc
ccaggtttcaacttgcaaagtggccatg--------------------------------
--gggctgacacctcaccaccatcagcgtgctg---tgta-gcgtgttcggcccagtaag
gtcat--cgtgaggcgtcacctaacggggaagcacacactgttgcgcgtatctcgtggtt
cta------------------acccaaccatagcagcagagatacaagaccagctcctag
ccgcgggagctcatgggcctcaaataatgtg-------------
>CROCU132-21 Anopheles messeae
tgtgaactgcaggacacatgaacaccgataagttgaacgcatattgcgcatcgtgcgaca
cagctcgatgtacacatttttgagtgcccatatttgacccattcaagtcaaactacgtac
c------------------------tccgtgtacgtgcatgat--------gatgaaaga
gtttggaacacctt-ccttc---------tcttgcattgaaagcgcagcgtgtagcaacc
ccaggtttcaacttgcaaagtggccatg--------------------------------
--gggctgacacctcaccaccatcagcgtgctg---tgta-gcgtgttcggcccagtaag
gtcat--cgtgaggcgtcacctaacggggaagcacacactgttgcgcgtatctcgtggtt
cta------------------acccaaccatagcagcagaggtacaagaccagctcctag
cggcgggagctcatgggcctcaaataatgtgtgactaccccct-
>CROCU133-21 Anopheles messeae
tgtgaactgcaggacacatgaacaccgataagttgaacgcatattgcgcatcgtgcgaca
cagctcgatgtacacatttttgagtgcccatatttgacccattcaagtcaaactacgtac
c------------------------tccgtgtacgtgcatgat--------gatgaaaga
gtttggaacacctt-ccttc---------tcttgcattgaaagcgcagcgtgtagcaacc
ccaggtttcaacttgcaaagtggccatg--------------------------------
--gggctgacacctcaccaccatcagcgtgctg---tgta-gcgtgttcggcccagtaag
gtcat--cgtgaggcgtcacctaacggggaagcacacactgttgcgcgtatctcgtggtt
cta------------------acccaaccatagcagcagaggtacaagaccagctcctag
cggcgggagctcatgggcctcaaataatgtgtgactaccccc--
>CROCU134-21 Anopheles messeae
tgtgaactgcaggacacatgaacaccgataagttgaacgcatattgcgcatcgtgcgaca
cagctcgatgtacacatttttgagtgcccatatttgacccattcaagtcaaactacgtac
c------------------------tccgtgtacgtgcatgat--------gatgaaaga
gtttggaacacctt-ccttc---------tcttgcattgaaagcgcagcgtgtagcaacc
ccaggtttcaacttgcaaagtggccatg--------------------------------
--gggctgacacctcaccaccatcagcgtgctg---tgta-gcgtgttcggcccagtaag
gtcat--cgtgaggcgtcacctaacggggaagcacacactgttgcgcgtatctcgtggtt
cta------------------acccaaccatagcagcagaggtacaagaccagctcctag
cggcgggagctcatgggcctcaaataatgtgtgactaccccct-
>CROCU142-21 Anopheles messeae
tgtgaactgcaggacacatgaacaccgataagttgaacgcatattgcgcatcgtgcgaca
cagctcgatgtacacatttttgagtaaccatatttgacccattcaagtcaaactacgtac
c------------------------tccgtgtacgtgcatgat--------gatgaaaga
gtttggaacacctt-ccttc---------tcttgcattgaaagcgcagcgtgtagcaacc
ccaggtttcaacttgcaaagtggccatg--------------------------------
--gggctgacacctcaccaccatcagcgtgctg---tgta-gcgtgttcggcccagtaag
gtcat--cgtgaggcgtcacctaacggggaagcacacactgttgcgcgtatctcgtggtt
cta------------------acccaaccatagcagcagaggtacaagaccagctcctag
cggcgggagctcatgggcctcaaataatgtgtgactaccccct-
>CROCU146-21 Anopheles messeae
tgtgaactgcaggacacatgaacaccgataagttgaacgcatattgcgcatcgtgcgaca
cagctcgatgtacacatttttgagtaaccatatttgacccattcaagtcaaactacgtac
c------------------------tccgtgtacgtgcatgat--------gatgaaaga
gtttggaacacctt-ccttc---------tcttgcattgaaagcgcagcgtgtagcaacc
ccaggtttcaacttgcaaagtggccatg--------------------------------
--gggctgacacctcaccaccatcagcgtgctg---tgta-gcgtgttcggcccagtaag
gtcat--cgtgaggcgtcacctaacggggaagcacacactgttgcgcgtatctcgtggtt
cta------------------acccaaccatagcagcagaggtacaagaccagctcctag
cggcgggagctcatgggcctcaaataatgtgtg-----------
>CROCU148-21 Anopheles messeae
tgtgaactgcaggacacatgaacaccgataagttgaacgcatattgcgcatcgtgcgaca
cagctcgatgtacacatttttgagtaaccatatttgacccattcaagtcaaactacgtac
c------------------------tccgtgtacgtgcatgat--------gatgaaaga
gtttggaacacctt-ccttc---------tcttgcattgaaagcgcagcgtgtagcaacc
ccaggtttcaacttgcaaagtggccatg--------------------------------
--gggctgacacctcaccaccatcagcgtgctg---tgta-gcgtgttcggcccagtaag
gtcat--cgtgaggcgtcacctaacggggaagcacacactgttgcgcgtatctcgtggtt
cta------------------acccaaccatagcagcagaggtacaagaccagctcctag
cggc----------------------------------------
>CROCU138-21 Anopheles messeae
tgtgaactgcaggacacatgaacaccgataagttgaacgcatattgcgcatcgtgcgaca
cagctcgatgtacacatttttgagtacccatatttgacccattcaagtcaaactacgtac
c------------------------tccgtgtacgtgcatgat--------gatgaaaga
gtttggaacacctt-ccttc---------tcttgcattgaaagcgcagcgtgtagcaacc
ccaggtttcaacttgcaaagtggccatg--------------------------------
--gggctgacacctcaccaccatcagcgtgctg---tgta-gcgtgttcggcccagtaag
gtcat--cgtgaggcgtcacctaacggggaagcacacactgttgcgcgtatctcgtggtt
cta------------------acccaaccatagcagcagaggtacaagaccagctccta-
--------------------------------------------
>CROCU135-21 Anopheles messeae
------------------------------------------------------------
------------------------------tatttgacccattcaagtcaaactacgtac
c------------------------tccgtgtacgtgcatgat--------gatgaaaga
gtttggaacacctt-ccttc---------tcttgcattgaaagcgcagcgtgtagcaacc
ccaggtttcaacttgcaaagtggccatg--------------------------------
--gggctgacacctcaccaccatcagcgtgctg---tgta-gcgtgttcggcccagtaag
gtcat--cgtgaggcgtcacctaacggggaagcacacactgttgcgcgtatctcgtggtt
cta------------------acccaaccatagcagcagaggtacaagaccagctcctag
cggcgggagctcatgggcctcaaataatgtgtgactaccccct-
>CROCU145-21 Anopheles messeae
------------------------------------------------------------
------------------------------tatttgacccattcaagtcaaactacgtac
c------------------------tccgtgtacgtgcatgat--------gatgaaaga
gtttggaacacctt-ccttc---------tcttgcattgaaagcgcagcgtgtagcaacc
ccaggtttcaacttgcaaagtggccatg--------------------------------
--gggctgacacctcaccaccatcagcgtgctg---tgta-gcgtgttcggcccagtaag
gtcat--cgtgaggcgtcacctaacggggaagcacacactgttgcgcgtatctcgtggtt
cta------------------acccaaccatagcagcagaggtacaagaccagctcctag
cggcgggagctcatgg----------------------------
>CROCU137-21 Anopheles messeae
--------------------------gataagttgaacgcatattgcgcatcgtgcgaca
cagctcgatgtacacatttttgagtaaccatatttgacccattcaagtcaaactacgtac
c------------------------tccgtgtacgtgcatgat--------gatgaaaga
gtttggaacacctt-ccttc---------tcttgcattgaaagcgcagcgtgtagcaacc
ccaggtttcaacttgcaaagtggccatg--------------------------------
--gggctgacacctcaccaccatcagcgtgctg---tgta-gcgtgttcggcccagtaag
gtcat--cgtgaggcgtcacctaacggggaagcacacactgttgcgcgtatctcgtggtt
cta------------------acccaaccatagcagcagaggtacaagaccagctcctag
cggcgggagctcatgggcctcaaataatgtgtgactaccccct-
>CROCU140-21 Anopheles messeae
------------------tgaacaccgataagttgaacgcatattgcgcatcgtgcgaca
cagctcgatgtacacatttttgagtaaccatatttgacccattcaagtcaaactacgtac
c------------------------tccgtgtacgtgcatgat--------gatgaaaga
gtttggaacacctt-ccttc---------tcttgcattgaaagcgcagcgtgtagcaacc
ccaggtttcaacttgcaaagtggccatg--------------------------------
--gggctgacacctcaccaccatcagcgtgctg---tgta-gcgtgttcggcccagtaag
gtcat--cgtgaggcgtcacctaacggggaagcacacactgttgcgcgtatctcgtggtt
cta------------------acccaaccatagcagcagaggtacaagaccagctcctag
cggcgggagctcatgggcctcaaataatgtgtgactaccccct-
>CROCU144-21 Anopheles messeae
-gtgaactgcaggacacatgaacaccgataagttgaacgcatattgcgcatcgtgcgaca
cagctcgatgtacacatttttgagtaaccatatttgacccattcaagtcaaactacgtac
c------------------------tccgtgtacgtgcatgat--------gatgaaaga
gtttggaacacctt-ccttc---------tcttgcattgaaagcgcagcgtgtagcaacc
ccaggtttcaacttgcaaagtggccatg--------------------------------
--gggctgacacctcaccaccatcagcgtgctg---tgta-gcgtgttcggcccagtaag
gtcat--cgtgaggcgtcacctaacggggaagcacacactgttgcgcgtatctcgtggtt
cta------------------acccaaccatagcagcagaggtacaagaccagctcctag
cggcgggagctcatgggcctcaaataatgtgtgactaccccct-
>CROCU139-21 Anopheles messeae
------------------------------------------------------------
----------------------------catatttgacccattcaagtcaaactacgtac
c------------------------tccgtgtacgtgcatgat--------gatgaaaga
gtttggaacacctt-ccttc---------tcttgcattgaaagcgcagcgtgtagcaacc
ccaggtttcaacttgcaaagtggccatg--------------------------------
--gggctgacacctcaccaccatcagcgtgctg---tgta-gcgtgttcggcccagtaag
gtcat--cgtgaggcgtcacctaacggggaagcacacactgttgcgcgtatctcgtggtt
cta------------------acccaaccatagcagcagaggtacaagaccagctcctag
cggcgggagctcatgggcctcaaataatgtgtgactaccccc--
>CROCU152-21 Anopheles messeae
------------------------------------------------------------
----------------------------catatttgacccattcaagtcaaactacgtac
c------------------------tccgtgtacgtgcatgat--------gatgaaaga
gtttggaacacctt-ccttc---------tcttgcattgaaagcgcagcgtgtagcaacc
ccaggtttcaacttgcaaagtggccatg--------------------------------
--gggctgacacctcaccaccatcagcgtgctg---tgta-gcgtgttcggcccagtaag
gtcat--cgtgaggcgtcacctaacggggaagcacacactgttgcgcgtatctcgtggtt
cta------------------acccaaccatagcagcagaggtacaagaccagctcctag
cggcgggagctcatgggcctcaaataatgtgtgacta-------
>CROCU155-21 Anopheles messeae
------------------------------------------------------------
----------------------------catatttgacccattcaagtcaaactacgtac
c------------------------tccgtgtacgtgcatgat--------gatgaaaga
gtttggaacacctt-ccttc---------tcttgcattgaaagcgcagcgtgtagcaacc
ccaggtttcaacttgcaaagtggccatg--------------------------------
--gggctgacacctcaccaccatcagcgtgctg---tgta-gcgtgttcggcccagtaag
gtcat--cgtgaggcgtcacctaacggggaagcacacactgttgcgcgtatctcgtggtt
cta------------------acccaaccatagcagcagaggtacaagaccagctcctag
cggcgggagctcatgggcctcaaataatgtgtgactac------
>CROCU197-21 Anopheles messeae
------------------tgaacaccgataagttgaacgcatattgcgcatcgtgcgaca
cagctcgatgtacacatttttgagtacccatatttgacccattcaagtcaaactacgtac
c------------------------tccgtgtacgtgcatgat--------gatgaaaga
gtttggaacacctt-ccttc---------tcttgcattgaaagcgcagcgtgtagcaacc
ccaggtttcaacttgcaaagtggccatg--------------------------------
--gggctgacacctcaccaccatcagcgtgctg---tgta-gcgtgttcggcccagtaag
gtcat--cgtgaggcgtcacctaacggggaagcacacactgttgcgcgtatctcgtggtt
cta------------------acccaaccatagcagcagaggtacaagaccagctcctag
cggcgggagctcatgggcctcaaataatgtgtgactaccccc--
>CROCU266-21 Anopheles messeae
----------------catgaacaccgataagttgaacgcatattgcgcatcgtgcgaca
cagctcgatgtacacatttttgagtgcccatatttgacccattcaagtcaaactacgtac
c------------------------tccgtgtacgtgcatgat--------gatgaaaga
gtttggaacacctt-ccttc---------tcttgcattgaaagcgcagcgtgtagcaacc
ccaggtttcaacttgcaaagtggccatg--------------------------------
--gggctgacacctcaccaccatcagcgtgctg---tgta-gcgtgttcggcccagtaag
gtcat--cgtgaggcgtcacctaacggggaagcacacactgttgcgcgtatctcgtggtt
cta------------------acccaaccatagcagcagaggtacaagaccagctcctag
cggcgggagctcatgggcctcaaataatgtgtgactaccccct-
>CROCU274-21 Anopheles messeae
----------------catgaacaccgataagttgaacgcatattgcgcatcgtgcgaca
cagctcgatgtacacatttttgagtgcccatatttgacccattcaagtcaaactacgtac
c------------------------tccgtgtacgtgcatgat--------gatgaaaga
gtttggaacacctt-ccttc---------tcttgcattgaaagcgcagcgtgtagcaacc
ccaggtttcaacttgcaaagtggccatg--------------------------------
--gggctgacacctcaccaccatcagcgtgctg---tgta-gcgtgttcggcccagtaag
gtcat--cgtgaggcgtcacctaacggggaagcacacactgttgcgcgtatctcgtggtt
cta------------------acccaaccatagcagcagaggtacaagaccagctcctag
cggcgggagctcatgggcctcaaataatgtgtgactaccccct-
>CROCU269-21 Anopheles messeae
----------------catgaacaccgataagttgaacgcatattgcgcatcgtgcgaca
cagctcgatgtacacatttttgagtgcccatatttgacccattcaagtcaaactacgtac
c------------------------tccgtgtacgtgcatgat--------gatgaaaga
gtttggaacacctt-ccttc---------tcttgcattgaaagcgcagcgtgtagcaacc
ccaggtttcaacttgcaaagtggccatg--------------------------------
--gggctgacacctcaccaccatcagcgtgctg---tgta-gcgtgttcggcccagtaag
gtcat--cgtgaggcgtcacctaacggggaagcacacactgttgcgcgtatctcgtggtt
cta------------------acccaaccatagcagcagaggtacaagaccagctcctag
cggcgggagctcatgggcctcaaataatgtgtgactac------
>CROCU272-21 Anopheles messeae
----------------catgaacaccgataagttgaacgcatattgcgcatcgtgcgaca
cagctcgatgtacacatttttgagtgcccatatttgacccattcaagtcaaactacgtac
c------------------------tccgtgtacgtgcatgat--------gatgaaaga
gtttggaacacctt-ccttc---------tcttgcattgaaagcgcagcgtgtagcaacc
ccaggtttcaacttgcaaagtggccatg--------------------------------
--gggctgacacctcaccaccatcagcgtgctg---tgta-gcgtgttcggcccagtaag
gtcat--cgtgaggcgtcacctaacggggaagcacacactgttgcgcgtatctcgtggtt
cta------------------acccaaccatagcagcagaggtacaagaccagctcctag
cggcgggagctcatgggcctcaaataatgtgtgactac------
>CROCU278-21 Anopheles messeae
----------------catgaacaccgataagttgaacgcatattgcgcatcgtgcgaca
cagctcgatgtacacatttttgagtgcccatatttgacccattcaagtcaaactacgtac
c------------------------tccgtgtacgtgcatgat--------gatgaaaga
gtttggaacacctt-ccttc---------tcttgcattgaaagcgcagcgtgtagcaacc
ccaggtttcaacttgcaaagtggccatg--------------------------------
--gggctgacacctcaccaccatcagcgtgctg---tgta-gcgtgttcggcccagtaag
gtcat--cgtgaggcgtcacctaacggggaagcacacactgttgcgcgtatctcgtggtt
cta------------------acccaaccatagcagcagaggtacaagaccagctcctag
cggcgggagctcatgggcctcaaataatgtgtgactac------
>CROCU287-21 Anopheles messeae
----------------catgaacaccgataagttgaacgcatattgcgcatcgtgcgaca
cagctcgatgtacacatttttgagtgcccatatttgacccattcaagtcaaactacgtac
c------------------------tccgtgtacgtgcatgat--------gatgaaaga
gtttggaacacctt-ccttc---------tcttgcattgaaagcgcagcgtgtagcaacc
ccaggtttcaacttgcaaagtggccatg--------------------------------
--gggctgacacctcaccaccatcagcgtgctg---tgta-gcgtgttcggcccagtaag
gtcat--cgtgaggcgtcacctaacggggaagcacacactgttgcgcgtatctcgtggtt
cta------------------acccaaccatagcagcagaggtacaagaccagctcctag
cggcgggagctcatgggcctcaaataatgtgtgactac------
>CROCU289-21 Anopheles messeae
----------------catgaacaccgataagttgaacgcatattgcgcatcgtgcgaca
cagctcgatgtacacatttttgagtgcccatatttgacccattcaagtcaaactacgtac
c------------------------tccgtgtacgtgcatgat--------gatgaaaga
gtttggaacacctt-ccttc---------tcttgcattgaaagcgcagcgtgtagcaacc
ccaggtttcaacttgcaaagtggccatg--------------------------------
--gggctgacacctcaccaccatcagcgtgctg---tgta-gcgtgttcggcccagtaag
gtcat--cgtgaggcgtcacctaacggggaagcacacactgttgcgcgtatctcgtggtt
cta------------------acccaaccatagcagcagaggtacaagaccagctcctag
cggcgggagctcatgggcctcaaataatgtgtgactac------
>CROCU291-21 Anopheles messeae
----------------catgaacaccgataagttgaacgcatattgcgcatcgtgcgaca
cagctcgatgtacacatttttgagtgcccatatttgacccattcaagtcaaactacgtac
c------------------------tccgtgtacgtgcatgat--------gatgaaaga
gtttggaacacctt-ccttc---------tcttgcattgaaagcgcagcgtgtagcaacc
ccaggtttcaacttgcaaagtggccatg--------------------------------
--gggctgacacctcaccaccatcagcgtgctg---tgta-gcgtgttcggcccagtaag
gtcat--cgtgaggcgtcacctaacggggaagcacacactgttgcgcgtatctcgtggtt
cta------------------acccaaccatagcagcagaggtacaagaccagctcctag
cggcgggagctcatgggcctcaaataatgtgtgactac------
>CROCU283-21 Anopheles messeae
----------------catgaacaccgataagttgaacgcatattgcgcatcgtgcgaca
cagctcgatgtacacatttttgagtgcccatatttgacccattcaagtcaaactacgtac
c------------------------tccgtgtacgtgcatgat--------gatgaaaga
gtttggaacacctt-ccttc---------tcttgcattgaaagcgcagcgtgtagcaacc
ccaggtttcaacttgcaaagtggccatg--------------------------------
--gggctgacacctcaccaccatcagcgtgctg---tgta-gcgtgttcggcccagtaag
gtcat--cgtgaggcgtcacctaacggggaagcacacactgttgcgcgtatctcgtggtt
cta------------------acccaaccatagcagcagaggtacaagaccagctcctag
cggcgggagctcatgggcctcaaataatgtgtgacta-------
>CROCU284-21 Anopheles messeae
----------------catgaacaccgataagttgaacgcatattgcgcatcgtgcgaca
cagctcgatgtacacatttttgagtgcccatatttgacccattcaagtcaaactacgtac
c------------------------tccgtgtacgtgcatgat--------gatgaaaga
gtttggaacacctt-ccttc---------tcttgcattgaaagcgcagcgtgtagcaacc
ccaggtttcaacttgcaaagtggccatg--------------------------------
--gggctgacacctcaccaccatcagcgtgctg---tgta-gcgtgttcggcccagtaag
gtcat--cgtgaggcgtcacctaacggggaagcacacactgttgcgcgtatctcgtggtt
cta------------------acccaaccatagcagcagaggtacaagaccagctcctag
cggcgggagctcatgggcctcaaataatgtgtgactaccccc--
>CROCU282-21 Anopheles messeae
--------------------------gataagttgaacgcatattgcgcatcgtgcgaca
cagctcgatgtacacatttttgagtgcccatatttgacccattcaagtcaaactacgtac
c------------------------tccgtgtacgtgcatgat--------gatgaaaga
gtttggaacacctt-ccttc---------tcttgcattgaaagcgcagcgtgtagcaacc
ccaggtttcaacttgcaaagtggccatg--------------------------------
--gggctgacacctcaccaccatcagcgtgctg---tgta-gcgtgttcggcccagtaag
gtcat--cgtgaggcgtcacctaacggggaagcacacactgttgcgcgtatctcgtggtt
cta------------------acccaaccatagcagcagaggtacaagaccagctcctag
cggcgggagctcatgggcctcaaataatgtgtgactaccccc--
>CROCU285-21 Anopheles messeae
------------------------ccgataagttgaacgcatattgcgcatcgtgcgaca
cagctcgatgtacacatttttgagtgcccatatttgacccattcaagtcaaactacgtac
c------------------------tccgtgtacgtgcatgat--------gatgaaaga
gtttggaacacctt-ccttc---------tcttgcattgaaagcgcagcgtgtagcaacc
ccaggtttcaacttgcaaagtggccatg--------------------------------
--gggctgacacctcaccaccatcagcgtgctg---tgta-gcgtgttcggcccagtaag
gtcat--cgtgaggcgtcacctaacggggaagcacacactgttgcgcgtatctcgtggtt
cta------------------acccaaccatagcagcagaggtacaagaccagctcctag
cggcgggagctcatgggcctcaaataatgtgtgactaccccc--
>CROCU202-21 Anopheles messeae
----------------------caccgataagttgaacgcatattgcgcatcgtgcgaca
cagctcgatgtacacatttttgagtgcccatatttgacccattcaagtcaaactacgtac
c------------------------tccgtgtacgtgcatgat--------gatgaaaga
gtttggaacacctt-ccttc---------tcttgcattgaaagcgcagcgtgtagcaacc
ccaggtttcaacttgcaaagtggccatg--------------------------------
--gggctgacacctcaccaccatcagcgtgctg---tgta-gcgtgttcggcccagtaag
gtcat--cgtgaggcgtcacctaacggggaagcacacactgttgcgcgtatctcgtggtt
cta------------------acccaaccatagcagcagaggtacaagaccagctcctag
cggcgggagctcatgggcctcaaata------------------
>CROCU265-21 Anopheles maculipennis
----------------------caccgataagttgaacgcatattgcgcatcgtgcgaca
cagctcgatgtacacatttttgagtgcccatatttgacccattcaagtcaaactacgtac
c------------------------tccgtgtacgtgcatgat--------gatgaaaga
gtttggaacacctt-ccttc---------tcttgcattgaaagcgcagcgtgtagcaacc
ccaggtttcaacttgcaaagtggccatg--------------------------------
--gggctgacacctcaccaccatcagcgtgctg---tgta-gcgtgttcggcccagtaag
gtcat--cgtgaggcgtcacctaacggggaagcacacactgttgcgcgtatctcgtggtt
cta------------------acccaaccatagcagcagaggtacaagaccagctcctag
cggcgggagctcatgggcctcaaataatgtgtgactaccccct-
>CROCU281-21 Anopheles messeae
----------------------caccgataagttgaacgcatattgcgcatcgtgcgaca
cagctcgatgtacacatttttgagtgcccatatttgacccattcaagtcaaactacgtac
c------------------------tccgtgtacgtgcatgat--------gatgaaaga
gtttggaacacctt-ccttc---------tcttgcattgaaagcgcagcgtgtagcaacc
ccaggtttcaacttgcaaagtggccatg--------------------------------
--gggctgacacctcaccaccatcagcgtgctg---tgta-gcgtgttcggcccagtaag
gtcat--cgtgaggcgtcacctaacggggaagcacacactgttgcgcgtatctcgtggtt
cta------------------acccaaccatagcagcagaggtacaagaccagctcctag
cggcgggagctcatgggcctcaaataatgtgtgactac------
>CROCU290-21 Anopheles messeae
----------------------caccgataagttgaacgcatattgcgcatcgtgcgaca
cagctcgatgtacacatttttgagtgcccatatttgacccattcaagtcaaactacgtac
c------------------------tccgtgtacgtgcatgat--------gatgaaaga
gtttggaacacctt-ccttc---------tcttgcattgaaagcgcagcgtgtagcaacc
ccaggtttcaacttgcaaagtggccatg--------------------------------
--gggctgacacctcaccaccatcagcgtgctg---tgta-gcgtgttcggcccagtaag
gtcat--cgtgaggcgtcacctaacggggaagcacacactgttgcgcgtatctcgtggtt
cta------------------acccaaccatagcagcagaggtacaagaccagctcctag
cggcgggagctcatgggcctcaaataatgtgtgactac------
>CROCU280-21 Anopheles messeae
-----------------atgaacaccgataagttgaacgcatattgcgcatcgtgcgaca
cagctcgatgtacacatttttgagtgcccatatttgacccattcaagtcaaactacgtac
c------------------------tccgtgtacgtgcatgat--------gatgaaaga
gtttggaacacctt-ccttc---------tcttgcattgaaagcgcagcgtgtagcaacc
ccaggtttcaacttgcaaagtggccatg--------------------------------
--gggctgacacctcaccaccatcagcgtgctg---tgta-gcgtgttcggcccagtaag
gtcat--cgtgaggcgtcacctaacggggaagcacacactgttgcgcgtatctcgtggtt
cta------------------acccaaccatagcagcagaggtacaagaccagctcctag
cggcgggagctcatgggcctcaaataatgtgtgactac------
>CROCU286-21 Anopheles messeae
-----------------atgaacaccgataagttgaacgcatattgcgcatcgtgcgaca
cagctcgatgtacacatttttgagtgcccatatttgacccattcaagtcaaactacgtac
c------------------------tccgtgtacgtgcatgat--------gatgaaaga
gtttggaacacctt-ccttc---------tcttgcattgaaagcgcagcgtgtagcaacc
ccaggtttcaacttgcaaagtggccatg--------------------------------
--gggctgacacctcaccaccatcagcgtgctg---tgta-gcgtgttcggcccagtaag
gtcat--cgtgaggcgtcacctaacggggaagcacacactgttgcgcgtatctcgtggtt
cta------------------acccaaccatagcagcagaggtacaagaccagctcctag
cggcgggagctcatgggcctcaaataatgtgtgactac------
>CROCU295-21 Anopheles messeae
------------------------------------------------catcgtgcgaca
cagctcgatgtacacatttttgagtgcccatatttgacccattcaagtcaaactacgtac
c------------------------tccgtgtacgtgcatgat--------gatgaaaga
gtttggaacacctt-ccttc---------tcttgcattgaaagcgcagcgtgtagcaacc
ccaggtttcaacttgcaaagtggccatg--------------------------------
--gggctgacacctcaccaccatcagcgtgctg---tgta-gcgtgttcggcccagtaag
gtcat--cgtgaggcgtcacctaacggggaagcacacactgttgcgcgtatctcgtggtt
cta------------------acccaaccatagcagcagaggtacaagaccagctcctag
cggcgggagctcatgggcctcaaataatgtgtgactac------
>CROCU151-21 Anopheles messeae
------------------------------------------------------------
----------------------------catatttgacccattcaagtcaaactacgtac
c------------------------tccgtgtacgtgcatgat--------gatgaaaga
gtttggaacacctt-ccttc---------tcttgcattgaaagcgcagcgtgtagcaacc
ccaggtttcaacttgcaaagtggccatg--------------------------------
--gggctgacacctcaccaccatcagcgtgctg---tgta-gcgtgttcggcccagtaag
gtcat--cgtgaggcgtcacctaacggggaagcacacactgttgcgcgtatctcgtggtt
cta------------------acccaaccatagcagcagaggtacaagaccagctcctag
cggcgggagctcat------------------------------
>CROCU154-21 Anopheles messeae
------------------------------------------------------------
----------------------------catatttgacccattcaagtcaaactacgtac
c------------------------tccgtgtacgtgcatgat--------gatgaaaga
gtttggaacacctt-ccttc---------tcttgcattgaaagcgcagcgtgtagcaacc
ccaggtttcaacttgcaaagtggccatg--------------------------------
--gggctgacacctcaccaccatcagcgtgctg---tgta-gcgtgttcggcccagtaag
gtcat--cgtgaggcgtcacctaacggggaagcacacactgttgcgcgtatctcgtggtt
cta------------------acccaaccatagcagcagaggtacaagaccagctcctag
cggcgggagctcatg-----------------------------
>CROCU150-21 Anopheles messeae
------------------------------------------------------------
------------------------------tatttgacccattcaagtcaaactacgtac
c------------------------tccgtgtacgtgcatgaa--------gatgaaaga
gtttggaacacctt-ccttc---------tcttgcattgaaagcgcagcgtgtagcaacc
ccaggtttcaacttgcaaagtggccatg--------------------------------
--gggctgacacctcaccaccatcagcgtgctg---tgta-gcgtgttcggcccagtaag
gtcat--cgtgaggcgtcacctaacggggaagcacacactgttgcgcgtatctcgtggtt
cta------------------acccaaccatagcagcagaggtacaagaccagctcctag
cggcgggagctcatgggcctcaaataatgtgtgactac------
>CROCU157-21 Anopheles messeae
------------------------------------------------------------
------------------------------------------------------------
----------------------------------------------------atgaaaga
gtttggaacacctt-ccttc---------tcttgcattgaaagcgcagcgtgtagcaacc
ccaggtttcaacttgcaaagtggccatg--------------------------------
--gggctgacacctcaccaccatcagcgtgctg---tgta-gcgtgttcggcccagtaag
gtcat--cgtgaggcgtcacctaacggggaagcacacactgttgcgcgtatctcgtggtt
cta------------------acccaaccatagcagcagaggtacaagaccagctcctag
cggcgggagctcatgggcctcaaataatgtgtgactac------
>CROCU143-21 Anopheles messeae
----------------------caccgataagttgaacgcatattgcgcatcgtgcgaca
cagctcgatgtacacatttttgagtaaccatatttgacccattcaagtcaaactacgtac
c------------------------tccgtgtacgtgcatgat--------gatgaaaga
gtttggaacacctt-ccttc---------tcttgcattgaaagcgcagcgtgtagcaacc
ccaggtttcaacttgcaaagtggccatg--------------------------------
--gggctgacacctcaccaccatcagcgtgctg---tgta-gcgtgttcggcccagtaag
gtcat--cgtgaggcgtcacctaacggggaagcacacactgttgcgcgtatctcgtggtt
cta------------------acccaaccatagcagcagaggtacaagaccagctcctag
cggcgggagctcatgggcctcaaataatgtgtgactaccccct-
>CROCU147-21 Anopheles messeae
----------------catgaacaccgataagttgaacgcatattgcgcatcgtgcgaca
cagctcgatgtacacatttttgagtaaccatatttgacccattcaagtcaaactacgtac
c------------------------tccgtgtacgtgcatgat--------gatgaaaga
gtttggaacacctt-ccttc---------tcttgcattgaaagcgcagcgtgtagcaacc
ccaggtttcaacttgcaaagtggccatg--------------------------------
--gggctgacacctcaccaccatcagcgtgctg---tgta-gcgtgttcggcccagtaag
gtcat--cgtgaggcgtcacctaacggggaagcacacactgttgcgcgtatctcgtggtt
cta------------------acccaaccatagcagcagaggtacaagaccagctcctag
cggcgggagctcatgggcctcaaataatgtgtgactacccc---
>CROCU198-21 Anopheles messeae
----------------catgaacaccgataagttgaacgcatattgcgcatcgtgcgaca
cagctcgatgtacacatttttgagtgcccatatttgacccattcaagtcaaactacgtac
c------------------------tccgtgtacgtgcatgat--------gatgaaaga
gtttggaacacctt-ccttc---------tcttgcattgaaagcgcagcgtgtagcaacc
ccaggtttcaacttgcaaagtggccatg--------------------------------
--gggctgacacctcaccaccatcagcgtgctg---tgta-gcgtgttcggcccagtaag
gtcat--cgtgaggcgtcacctaacggggaagcacacactgttgcgcgtatctcgtggtt
cta------------------acccaaccatagcagcagaggtacaagaccagctcctag
cg------------------------------------------
>CROCU268-21 Anopheles messeae
----------------catgaacaccgataagttgaacgcatattgcgcatcgtgcgaca
cagctcgatgtacacatttttgagtgcccatatttgacccattcaagtcaaactacgtac
c------------------------tccgtgtacgtgcatgat--------gatgaaaga
gtttggaacacctt-ccttc---------tcttgcattgaaagcgcagcgtgtagcaacc
ccaggtttcaacttgcaaagtggccatg--------------------------------
--gggctgacacctcaccaccatcagcgtgctg---tgta-gcgtgttcggcccagtaag
gtcat--cgtgaggcgtcacctaacggggaagcacacactgttgcgcgtatctcgtggtt
cta------------------acccaaccatagcagcagag-------------------
--------------------------------------------
>CROCU293-21 Anopheles messeae
----------------catgaacaccgataagttgaacgcatattgcgcatcgtgcgaca
cagctcgatgtacacatttttgagtgcccatatttgacccattcaagtcaaactacgtac
c------------------------tccgtgtacgtgcatgat--------gatgaaaga
gtttggaacacctt-ccttc---------tcttgcattgaaagcgcagcgtgtagcaacc
ccaggtttcaacttgcaaagtggccatg--------------------------------
--gggctgacacctcaccaccatcagcgtgctg---tgta-gcgtgttcggcccagtaag
gtcat--cgtgaggcgtcacctaacggggaagcacacactgttgcgcgtatctcgtggtt
cta------------------acccaaccatagcagcagagg------------------
--------------------------------------------
>CROCU267-21 Anopheles messeae
----------------------caccgataagttgaacgcatattgcgcatcgtgcgaca
cagctcgatgtacacatttttgagtgcccatatttgacccattcaagtcaaactacgtac
c------------------------tccgtgtacgtgcatgat--------gatgaaaga
gtttggaacacctt-ccttc---------tcttgcattgaaagcgcagcgtgtagcaacc
ccaggtttcaacttgcaaagtggccatg--------------------------------
--gggctgacacctcaccaccatcagcgtgctg---tgta-gcgtgttcggcccagtaag
gtcat--cgtgaggcgtcacctaacggggaagcacacactgttgcgcgtatctcgtggtt
cta------------------acccaaccatagcagcagagg------------------
--------------------------------------------
>CROCU276-21 Anopheles messeae
----------------------caccgataagttgaacgcatattgcgcatcgtgcgaca
cagctcgatgtacacatttttgagtgcccatatttgacccattcaagtcaaactacgtac
c------------------------tccgtgtacgtgcatgat--------gatgaaaga
gtttggaacacctt-ccttc---------tcttgcattgaaagcgcagcgtgtagcaacc
ccaggtttcaacttgcaaagtggccatg--------------------------------
--gggctgacacctcaccaccatcagcgtgctg---tgta-gcgtgttcggcccagtaag
gtcat--cgtgaggcgtcacctaacggggaagcacacactgttgcgcgtatctcgtggtt
cta------------------acccaaccatagcagcagaggt-----------------
--------------------------------------------
>CROCU270-21 Anopheles daciae
----------------------caccgataagttgaacgcatattgcgcatcgtgcgaca
cagctcgatgtacacatttttgagtgcccatatttgacccattcaagtcaaactacgtac
c------------------------tccgtgtacgtgcatgat--------gatgaaaga
gtttggaacaccat-ccatt---------tcttgcattgaaagcgcagcgtgtagcaacc
ccaggtttcaacttgcaaagtggccatg--------------------------------
--gggctgacacctcaccaccatcagcgtgctg---tgta-gcgtgttcggcccagtaag
gtcat--cgtgaggcgtcacctaacggggaagcacacactgttgcgcgtatctcgtggtt
cta------------------acccaaccatagcagcagagatacaagaccagctcctag
ccgcgggagctcatgggcctcaaataatgtgtgactaccccct-
>CROCU273-21 Anopheles daciae
----------------------caccgataagttgaacgcatattgcgcatcgtgcgaca
cagctcgatgtacacatttttgagtgcccatatttgacccattcaagtcaaactacgtac
c------------------------tccgtgtacgtgcatgat--------gatgaaaga
gtttggaacaccat-ccatt---------tcttgcattgaaagcgcagcgtgtagcaacc
ccaggtttcaacttgcaaagtggccatg--------------------------------
--gggctgacacctcaccaccatcagcgtgctg---tgta-gcgtgttcggcccagtaag
gtcat--cgtgaggcgtcacctaacggggaagcacacactgttgcgcgtatctcgtggtt
cta------------------acccaaccatagcagcagagatacaagaccagctcctag
ccgcgggagctcatgggcctcaaataatgtgtgactac------
>CROCU279-21 Anopheles daciae
----------------------caccgataagttgaacgcatattgcgcatcgtgcgaca
cagctcgatgtacacatttttgagtgcccatatttgacccattcaagtcaaactacgtac
c------------------------tccgtgtacgtgcatgat--------gatgaaaga
gtttggaacaccat-ccatt---------tcttgcattgaaagcgcagcgtgtagcaacc
ccaggtttcaacttgcaaagtggccatg--------------------------------
--gggctgacacctcaccaccatcagcgtgctg---tgta-gcgtgttcggcccagtaag
gtcat--cgtgaggcgtcacctaacggggaagcacacactgttgcgcgtatctcgtggtt
cta------------------acccaaccatagcagcagagat-----------------
--------------------------------------------
>CROCU131-21 Anopheles messeae
-gtgaactgcaggacacatgaacaccgataagttgaacgcatattgcgcatcgtgcgaca
cagctcgatgtacacatttttgagtgcccatatttgacccattcaagtcaaactacgtac
c------------------------tccgtgtacgtgcatgat--------gatgaaaga
gtttggaacacctt-ccttc---------tcttgcattgaaagcgcagcgtgtagcaacc
ccaggtttcaacttgcaaagtggccatg--------------------------------
--gggctgacacctcaccaccatcagcgtgctg---tgta-gcgtgttcggcccagtaag
gtcat--cgtgaggcgtcacctaacggggaagcacacactgttgcgcgtatctcgtggtt
cta------------------acccaaccatagcagcagaggtacaagaccagctcc---
--------------------------------------------
>CROCU271-21 Anopheles messeae
-----------------atgaacaccgataagttgaacgcatattgcgcatcgtgcgaca
cagctcgatgtacacatttttgagtgcccatatttgacccattcaagtcaaactacgtac
c------------------------tccgtgtacgtgcatgat--------gatgaaaga
gtttggaacacctt-ccttc---------tcttgcattgaaagcgcagcgtgtagcaacc
ccaggtttcaacttgcaaagtggccatg--------------------------------
--gggctgacacctcaccaccatcagcgtgctg---tgta-gcgtgttcggcccagtaag
gtcat--cgtgaggcgtcacctaacggggaagcacacactgttgcgcgtatctcgtggtt
cta------------------acccaaccatagcagcaga--------------------
--------------------------------------------
>CROCU149-21 Anopheles messeae
-------tgcaggacacatgaacaccgataagttgaacgcatattgcgcatcgtgcgaca
cagctcgatgtacacatttttgagtacccatatttgacccattcaagtcaaactacgtac
c------------------------tccgtgtacgtgcatgat--------gatgaaaga
gtttggaacacctt-ccttc---------tcttgcattgaaagcgcagcgtgtagcaacc
ccaggtttcaacttgcaaagtggccatg--------------------------------
--gggctgacacctcaccaccatcagcgtgctg---tgta-gcgtgttcggcccagtaag
gtcat--cgtgaggcgtcacctaacggggaagcacacactgttgcgcgtatctcgtggtt
cta------------------acccaaccatagcagcagaggtacaagaccagctcctag
cggcgggagctcatgggcctcaaata------------------
>CROCU141-21 Anopheles daciae
------------------------------------------------------------
------------------------------tatttgacccattcaagtcaaactacgtac
c------------------------tccgtgtacgtgcatgat--------gatgaaaga
gtttggaacaccat-ccatt---------tcttgcattgaaagcgcagcgtgtagcaacc
ccaggtttcaacttgcaaagtggccatg--------------------------------
--gggctgacacctcaccaccatcagcgtgctg---tgta-gcgtgttcggcccagtaag
gtcat--cgtgaggcgtcacctaacggggaagcacacactgttgcgcgtatctcgtggtt
cta------------------acccaaccatagcagcagagatacaagaccagctcctag
ccgcgggagctcatgggcctcaaataatgtgtgactaccccct-
>CROCU296-21 Anopheles daciae
------------------------------------------------catcgtgcgaca
cagctcgatgtacacatttttgagtgcccatatttgacccattcaagtcaaactacgtac
c------------------------tccgtgtacgtgcatgat--------gatgaaaga
gtttggaacaccat-ccatt---------tcttgcattgaaagcgcagcgtgtagcaacc
ccaggtttcaacttgcaaagtggccatg--------------------------------
--gggctgacacctcaccaccatcagcgtgctg---tgta-gcgtgttcggcccagtaag
gtcat--cgtgaggcgtcacctaacggggaagcacacactgttgcgcgtatctcgtggtt
cta------------------acccaaccatagcagcagagatacaagaccagctcctag
ccgcgggagctcatgggcctcaaataatgtgtgactaccccct-
>CROCU153-21 Anopheles daciae
------------------------------------------------------------
----------------------------catatttgacccattcaagtcaaactacgtac
c------------------------tccgtgtacgtgcatgat--------gatgaaaga
gtttggaacacctt-ccttc---------tcttgcattgaaagcgcagcgtgtagcaacc
ccaggtttcaacttgcaaagtggccatg--------------------------------
--gggctgacacctcaccaccatcagcgtgctg---tgta-gcgtgttcggcccagtaag
gtcat--cgtgaggcgtcacctaacggggaagcacacactgttgcgcgtatctcgtggtt
cta------------------acccaaccatagcagcagagatacaagaccagctcctag
ccgcgggagctcatgggcctcaaataat----------------
>CROCU158-21 Anopheles daciae
------------------------------------------------------------
----------------------------catatttgacccattcaagtcaaactacgtac
c------------------------tccgtgtacgtgcatgat--------gatgaaaga
gtttggaacaccat-ccatc---------tcttgcattgaaagcgcagcgtgtagcaacc
ccaggtttcaacttgcaaagtggccatg--------------------------------
--gggctgacacctcaccaccatcagcgtgctg---tgta-gcgtgttcggcccagtaag
gtcat--cgtgaggcgtcacctaacggggaagcacacactgttgcgcgtatctcgtggtt
cta------------------acccaaccatagcagcagagatacaagaccagctcctag
ccgcgggagctcatgggcctcaaataatgtgtgactaccccc--
>CROCU170-21 Anopheles maculipennis
------------------------------------------------------------
----------------------------catatttgacccattcaagtcaaactacgtac
c------------------------tccgtgtacgtgcatgat--------gatgaaaga
gtttggaacaccat-ccatc---------tcttgcattgaaagcgcagcgtgtagcaacc
ccaggtttcaacttgcaaagtggccatg--------------------------------
--gggctgacacctcaccaccatcagcgtgctg---tgta-gcgtgttcggcccagtaag
gtcat--cgtgaggcgtcacctaacggggaagcacacactgttgcgcgtatctcgtggtt
cta------------------acccaaccatagcagcagagatacaagaccagctcctag
ccgcgggagctcatgggcctcaaataatgtgtgactaccccc--
>CROCU156-21 Anopheles daciae
------------------------------------------------------------
----------------------------catatttgacccattcaagtcaaactacgtac
c------------------------tccgtgtacgtgcatgaa--------gatgaaaga
gtttggaacaccat-ccttt---------tcttgcattgaaagcgcagcgtgtagcaacc
ccaggtttcaacttgcaaagtggccatg--------------------------------
--gggctgacacctcaccaccatcagcgtgctg---tgta-gcgtgttcggcccagtaag
gtcat--cgtgaggcgtcacctaacggggaagcacacactgttgcgcgtatctcgtggtt
cta------------------acccaaccatagcagcagagatacaagaccagctcctag
c-------------------------------------------
>CROCU171-21 Anopheles maculipennis
--------------------------gataagttgaacgcatattgcgcatcgtgcgaca
cagctcgatgtacacatttttgagtgcctatatttgacc----caggtcaaactacgtac
c------------------------tccgggtacgtgcatgat--------gatgaaaga
gtttggaacaccat-ccttc---------tcttgcattgaaaacgcagcgtgtagcaacc
ccaggtttcaacttgcaaagtggccatg--------------------------------
--gggctgacacctcaccaccatcagcgtgctg---tgta-gcgtgttcggcccagttcg
gtcat--cgtgaggcgttacctaacggggaggcacacactgttgcgcgtatctcatggtt
---------------------acccaaccatagcagcagagatacaacaccggctcctag
t------agcccatgggcctcaaataatgtgtgactaccccct-
>CROCU195-21 Anopheles maculipennis
--------------------------gataagttgaacgcatattgcgcatcgtgcgaca
cagctcgatgtacacatttttgagtgcctatatttgacc----caggtcaaactacgtac
c------------------------tccgggtacgtgcatgat--------gatgaaaga
gtttggaacaccat-ccttc---------tcttgcattgaaaacgcagcgtgtagcaacc
ccaggtttcaacttgcaaagtggccatg--------------------------------
--gggctgacacctcaccaccatcagcgtgctg---tgta-gcgtgttcggcccagttcg
gtcat--cgtgaggcgttacctaacggggaggcacacactgttgcgcgtatctcatggtt
---------------------acccaaccatagcagcagagatacaacaccggctcctag
t------agcccatgggcctcaaataatgtgtgactaccccct-
>CROCU259-21 Anopheles maculipennis
--------------------------gataagttgaacgcatattgcgcatcgtgcgaca
cagctcgatgtacacatttttgagtgcctatatttgacc----caggtcaaactacgtac
c------------------------tccgggtacgtgcatgat--------gatgaaaga
gtttggaacaccat-ccttc---------tcttgcattgaaaacgcagcgtgtagcaacc
ccaggtttcaacttgcaaagtggccatg--------------------------------
--gggctgacacctcaccaccatcagcgtgctg---tgta-gcgtgttcggcccagttcg
gtcat--cgtgaggcgttacctaacggggaggcacacactgttgcgcgtatctcatggtt
---------------------acccaaccatagcagcagagatacaacaccggctcctag
t------agcccatgggcctcaaataatgtgtgactaccccct-
>CROCU294-21 Anopheles maculipennis
--------------------------gataagttgaacgcatattgcgcatcgtgcgaca
cagctcgatgtacacatttttgagtgcctatatttgacc----caggtcaaactacgtac
c------------------------tccgggtacgtgcatgat--------gatgaaaga
gtttggaacaccat-ccttc---------tcttgcattgaaaacgcagcgtgtagcaacc
ccaggtttcaacttgcaaagtggccatg--------------------------------
--gggctgacacctcaccaccatcagcgtgctg---tgta-gcgtgttcggcccagttcg
gtcat--cgtgaggcgttacctaacggggaggcacacactgttgcgcgtatctcatggtt
---------------------acccaaccatagcagcagagatacaacaccggctcctag
t------agcccatgggcctcaaataatgtgtgactaccccct-
>CROCU184-21 Anopheles maculipennis
--------------------------gataagttgaacgcatattgcgcatcgtgcgaca
cagctcgatgtacacatttttgagtgcctatatttgacc----caggtcaaactacgtac
c------------------------tccgggtacgtgcatgat--------gatgaaaga
gtttggaacaccat-ccttc---------tcttgcattgaaaacgcagcgtgtagcaacc
ccaggtttcaacttgcaaagtggccatg--------------------------------
--gggctgacacctcaccaccatcagcgtgctg---tgta-gcgtgttcggcccagttcg
gtcat--cgtgaggcgttacctaacggggaggcacacactgttgcgcgtatctcatggtt
---------------------acccaaccatagcagcagagatacaacaccggctcctag
t------agcccatgggcctcaaataatgtgtgactac------
>CROCU263-21 Anopheles maculipennis
--------------------------gataagttgaacgcatattgcgcatcgtgcgaca
cagctcgatgtacacatttttgagtgcctatatttgacc----caggtcaaactacgtac
c------------------------tccgggtacgtgcatgat--------gatgaaaga
gtttggaacaccat-ccttc---------tcttgcattgaaaacgcagcgtgtagcaacc
ccaggtttcaacttgcaaagtggccatg--------------------------------
--gggctgacacctcaccaccatcagcgtgctg---tgta-gcgtgttcggcccagttcg
gtcat--cgtgaggcgttacctaacggggaggcacacactgttgcgcgtatctcatggtt
---------------------acccaaccatagcagcagagatacaacaccggctcctag
t------agcccatgggcctcaaataatgtgtgactac------
>CROCU254-21 Anopheles maculipennis
--------------------------gataagttgaacgcatattgcgcatcgtgcgaca
cagctcgatgtacacatttttgagtgcctatatttgacc----caggtcaaactacgtac
c------------------------tccgggtacgtgcatgat--------gatgaaaga
gtttggaacaccat-ccttc---------tcttgcattgaaaacgcagcgtgtagcaacc
ccaggtttcaacttgcaaagtggccatg--------------------------------
--gggctgacacctcaccaccatcagcgtgctg---tgta-gcgtgttcggcccagttcg
gtcat--cgtgaggcgttacctaacggggaggcacacactgttgcgcgtatctcatggtt
---------------------acccaaccatagcagcagagatacaacaccggctcctag
t------agcccatgggcctcaaataatgtgtgactacccc---
>CROCU186-21 Anopheles maculipennis
--------------------------gataagttgaacgcatattgcgcatcgtgcgaca
cagctcgatgtacacatttttgagtgcctatatttgacc----caggtcaaactacgtac
c------------------------tccgggtacgtgcatgat--------gatgaaaga
gtttggaacaccat-ccttc---------tcttgcattgaaaacgcagcgtgtagcaacc
ccaggtttcaacttgcaaagtggccatg--------------------------------
--gggctgacacctcaccaccatcagcgtgctg---tgta-gcgtgttcggcccagttcg
gtcat--cgtgaggcgttacctaacggggaggcacacactgttgcgcgtatctcatggtt
---------------------acccaaccatagcagcagagatacaacaccggctcctag
t------agcccatgggcctcaaataatgtgtgactaccccc--
>CROCU250-21 Anopheles maculipennis
--------------------------gataagttgaacgcatattgcgcatcgtgcgaca
cagctcgatgtacacatttttgagtgcctatatttgacc----caggtcaaactacgtac
c------------------------tccgggtacgtgcatgat--------gatgaaaga
gtttggaacaccat-ccttc---------tcttgcattgaaaacgcagcgtgtagcaacc
ccaggtttcaacttgcaaagtggccatg--------------------------------
--gggctgacacctcaccaccatcagcgtgctg---tgta-gcgtgttcggcccagttcg
gtcat--cgtgaggcgttacctaacggggaggcacacactgttgcgcgtatctcatggtt
---------------------acccaaccatagcagcagagatacaacaccggctcctag
t------agcccatgggcctcaaataatgtgtgactaccccc--
>CROCU332-21 Anopheles maculipennis
--------------------------gataagttgaacgcatattgcgcatcgtgcgaca
cagctcgatgtacacatttttgagtgcctatatttgacc----caggtcaaactacgtac
c------------------------tccgggtacgtgcatgat--------gatgaaaga
gtttggaacaccat-ccttc---------tcttgcattgaaaacgcagcgtgtagcaacc
ccaggtttcaacttgcaaagtggccatg--------------------------------
--gggctgacacctcaccaccatcagcgtgctg---tgta-gcgtgttcggcccagttcg
gtcat--cgtgaggcgttacctaacggggaggcacacactgttgcgcgtatctcatggtt
---------------------acccaaccatagcagcagagatacaacaccggatcctag
t------agcccatgggcctcaaataatgtgtgactaccccc--
>CROCU174-21 Anopheles maculipennis
----------------catgaacaccgataagttgaacgcatattgcgcatcgtgcgaca
cagctcgatgtacacatttttgagtgcctatatttgacc----caggtcaaactacatac
c------------------------tccgggtacgtgcatgat--------gatgaaaga
gtttggaacaccat-ccttc---------tcttgcattgaaaacgcagcgtgtagcaacc
ccaggtttcaacttgcaaagtggccatg--------------------------------
--gggctgacacctcaccaccatcagcgtgctg---tgta-gcgtgttcggcccagttcg
gtcat--cgtgaggcgttacctaacggggaggcacacactgttgcgcgtatctcatggtt
---------------------acccaaccatagcagcagagatacaacaccggctcctag
t------agcccatgggcctcaaataatgtgtgactaccccc--
>CROCU182-21 Anopheles maculipennis
----------------catgaacaccgataagttgaacgcatattgcgcatcgtgcgaca
cagctcgatgtacacatttttgagtgcctatatttgacc----caggtcaaactacatac
c------------------------tccgggtacgtgcatgat--------gatgaaaga
gtttggaacaccat-ccttc---------tcttgcattgaaaacgcagcgtgtagcaacc
ccaggtttcaacttgcaaagtggccatg--------------------------------
--gggctgacacctcaccaccatcagcgtgctg---tgta-gcgtgttcggcccagttcg
gtcat--cgtgaggcgttacctaacggggaggcacacactgttgcgcgtatctcatggtt
---------------------acccaaccatagcagcagagatacaacaccggctcctag
t------agcccatgggcctcaaataatgtgtgactaccccc--
>CROCU177-21 Anopheles maculipennis
----------------catgaacaccgataagttgaacgcatattgcgcatcgtgcgaca
cagctcgatgtacacatttttgagtgcctatatttgacc----caggtcaaactacgtac
c------------------------tccgggtacgtgcatgat--------gatgaaaga
gtttggaacaccat-ccttc---------tcttgcattgaaaacgcagcgtgtagcaacc
ccaggtttcaacttgcaaagtggccatg--------------------------------
--gggctgacacctcaccaccatcagcgtgctg---tgta-gcgtgttcggcccagttcg
gtcat--cgtgaggcgttacctaacggggaggcacacactgttgcgcgtatctcatggtt
---------------------acccaaccatagcagcagagatacaacaccggctcctag
t------agcccatgggcctcaaataatgtgtgactaccccc--
>CROCU213-21 Anopheles maculipennis
----------------catgaacaccgataagttgaacgcatattgcgcatcgtgcgaca
cagctcgatgtacacatttttgagtgcctatatttgacc----caggtcaaactacgtac
c------------------------tccgggtacgtgcatgat--------gatgaaaga
gtttggaacaccat-ccttc---------tcttgcattgaaaacgcagcgtgtagcaacc
ccaggtttcaacttgcaaagtggccatg--------------------------------
--gggctgacacctcaccaccatcagcgtgctg---tgta-gcgtgttcggcccagttcg
gtcat--cgtgaggcgttacctaacggggaggcacacactgttgcgcgtatctcatggtt
---------------------acccaaccatagcagcagagatacaacaccggctcctag
t------agcccatgggcctcaaataatgtgtgactaccccc--
>CROCU216-21 Anopheles maculipennis
----------------catgaacaccgataagttgaacgcatattgcgcatcgtgcgaca
cagctcgatgtacacatttttgagtgcctatatttgacc----caggtcaaactacgtac
c------------------------tccgggtacgtgcatgat--------gatgaaaga
gtttggaacaccat-ccttc---------tcttgcattgaaaacgcagcgtgtagcaacc
ccaggtttcaacttgcaaagtggccatg--------------------------------
--gggctgacacctcaccaccatcagcgtgctg---tgta-gcgtgttcggcccagttcg
gtcat--cgtgaggcgttacctaacggggaggcacacactgttgcgcgtatctcatggtt
---------------------acccaaccatagcagcagagatacaacaccggctcctag
t------agcccatgggcctcaaataatgtgtgactaccccc--
>CROCU261-21 Anopheles maculipennis
----------------catgaacaccgataagttgaacgcatattgcgcatcgtgcgaca
cagctcgatgtacacatttttgagtgcctatatttgacc----caggtcaaactacgtac
c------------------------tccgggtacgtgcatgat--------gatgaaaga
gtttggaacaccat-ccttc---------tcttgcattgaaaacgcagcgtgtagcaacc
ccaggtttcaacttgcaaagtggccatg--------------------------------
--gggctgacacctcaccaccatcagcgtgctg---tgta-gcgtgttcggcccagttcg
gtcat--cgtgaggcgttacctaacggggaggcacacactgttgcgcgtatctcatggtt
---------------------acccaaccatagcagcagagatacaacaccggctcctag
t------agcccatgggcctcaaataatgtgtgactaccccc--
>CROCU181-21 Anopheles maculipennis
------------------tgaacaccgataagttgaacgcatattgcgcatcgtgcgaca
cagctcgatgtacacatttttgagtgcctatatttgacc----caggtcaaactacatac
c------------------------tccgggtacgtgcatgat--------gatgaaaga
gtttggaacaccat-ccttc---------tcttgcattgaaaacgcagcgtgtagcaacc
ccaggtttcaacttgcaaagtggccatg--------------------------------
--gggctgacacctcaccaccatcagcgtgctg---tgta-gcgtgttcggcccagttcg
gtcat--cgtgaggcgttacctaacggggaggcacacactgttgcgcgtatctcatggtt
---------------------acccaaccatagcagcagagatacaacaccggctcctag
t------agcccatgggcctcaaataatgtgtgactaccccc--
>CROCU187-21 Anopheles maculipennis
tgtgaactgcaggacacatgaacaccgataagttgaacgcatattgcgcatcgtgcgaca
cagctcgatgtacacatttttgagtgcctatatttgacc----caggtcaaactacgtac
c------------------------tccgggtacgtgcatgat--------gatgaaaga
gtttggaacaccat-ccttc---------tcttgcattgaaaacgcagcgtgtagcaacc
ccaggtttcaacttgcaaagtggccatg--------------------------------
--gggctgacacctcaccaccatcagcgtgctg---tgta-gcgtgttcggcccagttcg
gtcat--cgtgaggcgttacctaacggggaggcacacactgttgcgcgtatctcatggtt
---------------------acccaaccatagcagcagagatacaacaccggctcctag
t------agcccatgggcctcaaataatgtgtgactaccccc--
>CROCU217-21 Anopheles maculipennis
-----------------------accgataagttgaacgcatattgcgcatcgtgcgaca
cagctcgatgtacacatttttgagtgcctatatttgacc----caggtcaaactacgtac
c------------------------tccgggtacgtgcatgat--------gatgaaaga
gtttggaacaccat-ccttc---------tcttgcattgaaaacgcagcgtgtagcaacc
ccaggtttcaacttgcaaagtggccatg--------------------------------
--gggctgacacctcaccaccatcagcgtgctg---tgta-gcgtgttcggcccagttcg
gtcat--cgtgaggcgttacctaacggggaggcacacactgttgcgcgtatctcatggtt
---------------------acccaaccatagcagcagagatacaacaccggctcctag
t------agcccatgggcctcaaataatgtgtgactaccccc--
>CROCU252-21 Anopheles maculipennis
-----------------atgaacaccgataagttgaacgcatattgcgcatcgtgcgaca
cagctcgatgtacacatttttgagtgcctatatttgacc----caggtcaaactacgtac
c------------------------tccgggtacgtgcatgat--------gatgaaaga
gtttggaacaccat-ccttc---------tcttgcattgaaaacgcagcgtgtagcaacc
ccaggtttcaacttgcaaagtggccatg--------------------------------
--gggctgacacctcaccaccatcagcgtgctg---tgta-gcgtgttcggcccagttcg
gtcat--cgtgaggcgttacctaacggggaggcacacactgttgcgcgtatctcatggtt
---------------------acccaaccatagcagcagagatacaacaccggctcctag
t------agcccatgggcctcaaataatgtgtgactaccccc--
>CROCU334-21 Anopheles maculipennis
------------------------------------------attgcgcatcgtgcgaca
cagctcgatgtacacatttttgagtgcctatatttgacc----caggtcaaactacgtac
c------------------------tccgggtacgtgcatgat--------gatgaaaga
gtttggaacaccat-ccttc---------tcttgcattgaaaacgcagcgtgtagcaacc
ccaggtttcaacttgcaaagtggccatg--------------------------------
--gggctgacacctcaccaccatcagcgtgctg---tgta-gcgtgttcggcccagttcg
gtcat--cgtgaggcgttacctaacggggaggcacacactgttgcgcgtatctcatggtt
---------------------acccaaccatagcagcagagatacaacaccggctcctag
t------agcccatgggcctcaaataatgtgtgactaccccc--
>CROCU172-21 Anopheles maculipennis
tgtgaactgcaggacacatgaacaccgataagttgaacgcatattgcgcatcgtgcgaca
cagctcgatgtacacatttttgagtgcctatatttgacc----caggtcaaactacgtac
c------------------------tccgggtacgtgcatgat--------gatgaaaga
gtttggaacaccat-ccttc---------tcttgcattgaaaacgcagcgtgtagcaacc
ccaggtttcaacttgcaaagtggccatg--------------------------------
--gggctgacacctcaccaccatcagcgtgctg---tgta-gcgtgttcggcccagttcg
gtcat--cgtgaggcgttacctaacggggaggcacacactgttgcgcgtatctcatggtt
---------------------acccaaccatagcagcagagatacaacaccggctcctag
t------agcccatgggcctcaaataatgtgtgactaccccct-
>CROCU251-21 Anopheles maculipennis
tgtgaactgcaggacacatgaacaccgataagttgaacgcatattgcgcatcgtgcgaca
cagctcgatgtacacatttttgagtgcctatatttgacc----caggtcaaactacgtac
c------------------------tccgggtacgtgcatgat--------gatgaaaga
gtttggaacaccat-ccttc---------tcttgcattgaaaacgcagcgtgtagcaacc
ccaggtttcaacttgcaaagtggccatg--------------------------------
--gggctgacacctcaccaccatcagcgtgctg---tgta-gcgtgttcggcccagttcg
gtcat--cgtgaggcgttacctaacggggaggcacacactgttgcgcgtatctcatggtt
---------------------acccaaccatagcagcagagatacaacaccggctcctag
t------agcccatgggcctcaaataatgtgtgactaccccct-
>CROCU057-20 Anopheles maculipennis
tgtgaactgcaggacacatgaacaccgataagttgaacgcatattgcgcatcgtgcgaca
cagctcgatgtacacatttttgagtgcctatatttgacc----caggtcaaactacgtac
c------------------------tccgggtacgtgcatgat--------gatgaaaga
gtttggaacaccat-ccttc---------tcttgcattgaaaacgcagcgtgtagcaacc
ccaggtttcaacttgcaaagtggccatg--------------------------------
--gggctgacacctcaccaccatcagcgtgctg---tgta-gcgtgttcggcccagttcg
gtcat--cgtgaggcgttacctaacggggaggcacacactgttgcgcgtatctcatggtt
---------------------acccaaccatagcagcagagatacaacaccggctcctag
t------agcccatgggcctcaaataatgtgtgactaccccct-
>CROCU062-20 Anopheles maculipennis
tgtgaactgcaggacacatgaacaccgataagttgaacgcatattgcgcatcgtgcgaca
cagctcgatgtacacatttttgagtgcctatatttgacc----caggtcaaactacgtac
c------------------------tccgggtacgtgcatgat--------gatgaaaga
gtttggaacaccat-ccttc---------tcttgcattgaaaacgcagcgtgtagcaacc
ccaggtttcaacttgcaaagtggccatg--------------------------------
--gggctgacacctcaccaccatcagcgtgctg---tgta-gcgtgttcggcccagttcg
gtcat--cgtgaggcgttacctaacggggaggcacacactgttgcgcgtatctcatggtt
---------------------acccaaccatagcagcagagatacaacaccggctcctag
t------agcccatgggcctcaaataatgtgtgactaccccct-
>CROCU060-20 Anopheles maculipennis
tgtgaactgcaggacacatgaacaccgataagttgaacgcatattgcgcatcgtgcgaca
cagctcgatgtacacatttttgagtgcctatatttgacc----caggtcaaactacgtac
c------------------------tccgggtacgtgcatgat--------gatgaaaga
gtttggaacaccat-ccttc---------tcttgcattgaaaacgcagcgtgtagcaacc
ccaggtttcaacttgcaaagtggccatg--------------------------------
--gggctgacacctcaccaccatcagcgtgctg---tgta-gcgtgttcggcccagttcg
gtcat--cgtgaggcgttacctaacggggaggcacacactgttgcgcgtatctcatggtt
---------------------acccaaccatagcagcagagatacaacaccggctcctag
t------agcccatgggcctcaaataatgtgtgactacccc---
>CROCU059-20 Anopheles maculipennis
tgtgaactgcaggacacatgaacaccgataagttgaacgcatattgcgcatcgtgcgaca
cagctcgatgtacacatttttgagtgcctatatttgacc----caggtcaaactacgtac
c------------------------tccgggtacgtgcatgat--------gatgaaaga
gtttggaacaccat-ccttc---------tcttgcattgaaaacgcagcgtgtagcaacc
ccaggtttcaacttgcaaagtggccatg--------------------------------
--gggctgacacctcaccaccatcagcgtgctg---tgta-gcgtgttcggcccagttcg
gtcat--cgtgaggcgttacctaacggggaggcacacactgttgcgcgtatctcatggtt
---------------------acccaaccatagcagcagagatacaacaccggctcctag
t------agcccatgggc--------------------------
>CROCU061-20 Anopheles maculipennis
tgtgaactgcaggacacatgaacaccgataagttgaacgcatattgcgcatcgtgcgaca
cagctcgatgtacacatttttgagtgcctatatttgacc----caggtcaaactacgtac
c------------------------tccgggtacgtgcatgat--------gatgaaaga
gtttggaacaccat-ccttc---------tcttgcattgaaaacgcagcgtgtagcaacc
ccaggtttcaacttgcaaagtggccatg--------------------------------
--gggctgacacctcaccaccatcagcgtgctg---tgta-gcgtgttcggcccagttcg
gtcat--cgtgaggcgttacctaacggggaggcacacactgttgcgcgtatctcatggtt
---------------------acccaaccatagcagcagagatacaacaccggctcctag
t------agcccatgggcctcaaataatgtgtgacta-------
>CROCU207-21 Anopheles maculipennis
-----------------atgaacaccgataagttgaacgcatattgcgcatcgtgcgaca
cagctcgatgtacacatttttgagtgcctatatttgacc----caggtcaaactacgtac
c------------------------tccgggtacgtgcatgat--------gatgaaaga
gtttggaacaccat-ccttc---------tcttgcattgaaaacgcagcgtgtagcaacc
ccaggtttcaacttgcaaagtggccatg--------------------------------
--gggctgacacctcaccaccatcagcgtgctg---tgta-gcgtgttcggcccagttcg
gtcat--cgtgaggcgttacctaacggggaggcacacactgttgcgcgtatctcatggtt
---------------------acccaaccatagcagcagagatacaacaccggctcctag
t------agcccatgggcctcaaataatgtgtgactacccc---
>CROCU210-21 Anopheles maculipennis
-----------------atgaacaccgataagttgaacgcatattgcgcatcgtgcgaca
cagctcgatgtacacatttttgagtgcctatatttgacc----caggtcaaactacgtac
c------------------------tccgggtacgtgcatgat--------gatgaaaga
gtttggaacaccat-ccttc---------tcttgcattgaaaacgcagcgtgtagcaacc
ccaggtttcaacttgcaaagtggccatg--------------------------------
--gggctgacacctcaccaccatcagcgtgctg---tgta-gcgtgttcggcccagttcg
gtcat--cgtgaggcgttacctaacggggaggcacacactgttgcgcgtatctcatggtt
---------------------acccaaccatagcagcagagatacaacaccggctcctag
t------agcccatgggcctcaaataatgtgtgactacc-----
>CROCU214-21 Anopheles maculipennis
-----------------atgaacaccgataagttgaacgcatattgcgcatcgtgcgaca
cagctcgatgtacacatttttgagtgcctatatttgacc----caggtcaaactacgtac
c------------------------tccgggtacgtgcatgat--------gatgaaaga
gtttggaacaccat-ccttc---------tcttgcattgaaaacgcagcgtgtagcaacc
ccaggtttcaacttgcaaagtggccatg--------------------------------
--gggctgacacctcaccaccatcagcgtgctg---tgta-gcgtgttcggcccagttcg
gtcat--cgtgaggcgttacctaacggggaggcacacactgttgcgcgtatctcatggtt
---------------------acccaaccatagcagcagagatacaacaccggctcctag
t------agcccatgggcctcaaataatgtgtgactacc-----
>CROCU255-21 Anopheles maculipennis
-----------------atgaacaccgataagttgaacgcatattgcgcatcgtgcgaca
cagctcgatgtacacatttttgagtgcctatatttgacc----caggtcaaactacgtac
c------------------------tccgggtacgtgcatgat--------gatgaaaga
gtttggaacaccat-ccttc---------tcttgcattgaaaacgcagcgtgtagcaacc
ccaggtttcaacttgcaaagtggccatg--------------------------------
--gggctgacacctcaccaccatcagcgtgctg---tgta-gcgtgttcggcccagttcg
gtcat--cgtgaggcgttacctaacggggaggcacacactgttgcgcgtatctcatggtt
---------------------acccaaccatagcagcagagatacaacaccggctcctag
t------agcccatgggcctcaaataatgtgtgacta-------
>CROCU211-21 Anopheles maculipennis
------------------tgaacaccgataagttgaacgcatattgcgcatcgtgcgaca
cagctcgatgtacacatttttgagtgcctatatttgacc----caggtcaaactacgtac
c------------------------tccgggtacgtgcatgat--------gatgaaaga
gtttggaacaccat-ccttc---------tcttgcattgaaaacgcagcgtgtagcaacc
ccaggtttcaacttgcaaagtggccatg--------------------------------
--gggctgacacctcaccaccatcagcgtgctg---tgta-gcgtgttcggcccagttcg
gtcat--cgtgaggcgttacctaacggggaggcacacactgttgcgcgtatctcatggtt
---------------------acccaaccatagcagcagagatacaacaccggctcctag
t------agcccatgggcctcaaataatgtgtgactacccc---
>CROCU212-21 Anopheles maculipennis
------------------tgaacaccgataagttgaacgcatattgcgcatcgtgcgaca
cagctcgatgtacacatttttgagtgcctatatttgacc----caggtcaaactacgtac
c------------------------tccgggtacgtgcatgat--------gatgaaaga
gtttggaacaccat-ccttc---------tcttgcattgaaaacgcagcgtgtagcaacc
ccaggtttcaacttgcaaagtggccatg--------------------------------
--gggctgacacctcaccaccatcagcgtgctg---tgta-gcgtgttcggcccagttcg
gtcat--cgtgaggcgttacctaacggggaggcacacactgttgcgcgtatctcatggtt
---------------------acccaaccatagcagcagagatacaacaccggctcctag
t------agcccatgggcctcaaataatgtgtgactaccc----
>CROCU218-21 Anopheles maculipennis
------------------tgaacaccgataagttgaacgcatattgcgcatcgtgcgaca
cagctcgatgtacacatttttgagtgcctatatttgacc----caggtcaaactacgtac
c------------------------tccgggtacgtgcatgat--------gatgaaaga
gtttggaacaccat-ccttc---------tcttgcattgaaaacgcagcgtgtagcaacc
ccaggtttcaacttgcaaagtggccatg--------------------------------
--gggctgacacctcaccaccatcagcgtgctg---tgta-gcgtgttcggcccagttcg
gtcat--cgtgaggcgttacctaacggggaggcacacactgttgcgcgtatctcatggtt
---------------------acccaaccatagcagcagagatacaacaccggctcctag
t------agcccatgggcctcaaataatgtgtgactacc-----
>CROCU188-21 Anopheles maculipennis
------ctgcaggacacatgaacaccgataagttgaacgcatattgcgcatcgtgcgaca
cagctcgatgtacacatttttgagtgcctatatttgacc----caggtcaaactacgtac
c------------------------tccgggtacgtgcatgat--------gatgaaaga
gtttggaacaccat-ccttc---------tcttgcattgaaaacgcagcgtgtagcaacc
ccaggtttcaacttgcaaagtggccatg--------------------------------
--gggctgacacctcaccaccatcagcgtgctg---tgta-gcgtgttcggcccagttcg
gtcat--cgtgaggcgttacctaacggggaggcacacactgttgcgcgtatctcatggtt
---------------------acccaaccatagcagcagagatacaacaccggctcctag
t------agcccatgggcctcaaataatgtgtgactac------
>CROCU253-21 Anopheles maculipennis
------ctgcaggacacatgaacaccgataagttgaacgcatattgcgcatcgtgcgaca
cagctcgatgtacacatttttgagtgcctatatttgacc----caggtcaaactacgtac
c------------------------tccgggtacgtgcatgat--------gatgaaaga
gtttggaacaccat-ccttc---------tcttgcattgaaaacgcagcgtgtagcaacc
ccaggtttcaacttgcaaagtggccatg--------------------------------
--gggctgacacctcaccaccatcagcgtgctg---tgta-gcgtgttcggcccagttcg
gtcat--cgtgaggcgttacctaacggggaggcacacactgttgcgcgtatctcatggtt
---------------------acccaaccatagcagcagagatacaacaccggctcctag
t------agcccatgggcctcaaataatgtgtgactaccccct-
>CROCU205-21 Anopheles maculipennis
----------------catgaacaccgataagttgaacgcatattgcgcatcgtgcgaca
cagctcgatgtacacatttttgagtgcctatatttgacc----caggtcaaactacgtac
c------------------------tccgggtacgtgcatgat--------gatgaaaga
gtttggaacaccat-ccttc---------tcttgcattgaaaacgcagcgtgtagcaacc
ccaggtttcaacttgcaaagtggccatg--------------------------------
--gggctgacacctcaccaccatcagcgtgctg---tgta-gcgtgttcggcccagttcg
gtcat--cgtgaggcgttacctaacggggaggcacacactgttgcgcgtatctcatggtt
---------------------acccaaccatagcagcagagatacaacaccggctcctag
t------agcccatgggcctcaaataatgtgtgactaccc----
>CROCU209-21 Anopheles maculipennis
----------------catgaacaccgataagttgaacgcatattgcgcatcgtgcgaca
cagctcgatgtacacatttttgagtgcctatatttgacc----caggtcaaactacgtac
c------------------------tccgggtacgtgcatgat--------gatgaaaga
gtttggaacaccat-ccttc---------tcttgcattgaaaacgcagcgtgtagcaacc
ccaggtttcaacttgcaaagtggccatg--------------------------------
--gggctgacacctcaccaccatcagcgtgctg---tgta-gcgtgttcggcccagttcg
gtcat--cgtgaggcgttacctaacggggaggcacacactgttgcgcgtatctcatggtt
---------------------acccaaccatagcagcagagatacaacaccggctcctag
t------agcccatgggcctcaaataatgtgtgactacc-----
>CROCU249-21 Anopheles maculipennis
----------------catgaacaccgataagttgaacgcatattgcgcatcgtgcgaca
cagctcgatgtacacatttttgagtgcctatatttgacc----caggtcaaactacgtac
c------------------------tccgggtacgtgcatgat--------gatgaaaga
gtttggaacaccat-ccttc---------tcttgcattgaaaacgcagcgtgtagcaacc
ccaggtttcaacttgcaaagtggccatg--------------------------------
--gggctgacacctcaccaccatcagcgtgctg---tgta-gcgtgttcggcccagttcg
gtcat--cgtgaggcgttacctaacggggaggcacacactgttgcgcgtatctcatggtt
---------------------acccaaccatagcagcagagatacaacaccggctcctag
t------agcccatgggcctcaaataatgtgtgactacccc---
>CROCU256-21 Anopheles maculipennis
----------------catgaacaccgataagttgaacgcatattgcgcatcgtgcgaca
cagctcgatgtacacatttttgagtgcctatatttgacc----caggtcaaactacgtac
c------------------------tccgggtacgtgcatgat--------gatgaaaga
gtttggaacaccat-ccttc---------tcttgcattgaaaacgcagcgtgtagcaacc
ccaggtttcaacttgcaaagtggccatg--------------------------------
--gggctgacacctcaccaccatcagcgtgctg---tgta-gcgtgttcggcccagttcg
gtcat--cgtgaggcgttacctaacggggaggcacacactgttgcgcgtatctcatggtt
---------------------acccaaccatagcagcagagatacaacaccggctcctag
t------agcccatgggcctcaaataatgtgtgacta-------
>CROCU277-21 Anopheles maculipennis
----------------catgaacaccgataagttgaacgcatattgcgcatcgtgcgaca
cagctcgatgtacacatttttgagtgcctatatttgacc----caggtcaaactacgtac
c------------------------tccgggtacgtgcatgat--------gatgaaaga
gtttggaacaccat-ccttc---------tcttgcattgaaaacgcagcgtgtagcaacc
ccaggtttcaacttgcaaagtggccatg--------------------------------
--gggctgacacctcaccaccatcagcgtgctg---tgta-gcgtgttcggcccagttcg
gtcat--cgtgaggcgttacctaacggggaggcacacactgttgcgcgtatctcatggtt
---------------------acccaaccatagcagcagagatacaacaccggctcctag
t------agcccatgggcctcaaataatgtgtgactac------
>CROCU333-21 Anopheles maculipennis
----------------catgaacaccgataagttgaacgcatattgcgcatcgtgcgaca
cagctcgatgtacacatttttgagtgcctatatttgacc----caggtcaaactacgtac
c------------------------tccgggtacgtgcatgat--------gatgaaaga
gtttggaacaccat-ccttc---------tcttgcattgaaaacgcagcgtgtagcaacc
ccaggtttcaacttgcaaagtggccatg--------------------------------
--gggctgacacctcaccaccatcagcgtgctg---tgta-gcgtgttcggcccagttcg
gtcat--cgtgaggcgttacctaacggggaggcacacactgttgcgcgtatctcatggtt
---------------------acccaaccatagcagcagagatacaacaccggctcctag
t------agcccatgggcctcaaataatgtgtgactaccccct-
>CROCU215-21 Anopheles maculipennis
----------------catgaacaccgataagttgaacgcatattgcgcatcgtgcgaca
cagctcgatgtacacatttttgagtgcctatatttgacc----caggtcaaactacgtac
c------------------------tccgggtacgtgcatgat--------gatgaaaga
gtttggaacaccat-ccttc---------tcttgcattgaaaacgcagcgtgtagcaacc
ccaggtttcaacttgcaaagtggccatg--------------------------------
--gggctgacacctcaccaccatcagcgtgctg---tgta-gcgtgttcggcccagttcg
gtcat--cgtgaggcgttacctaacggggaggcacacactgttgcgcgtatctcatggtt
---------------------acccaaccatagcagcagagatacaacaccggctcctag
t------agcccatgggcctcaaataa-----------------
>CROCU262-21 Anopheles maculipennis
----------------catgaacaccgataagttgaacgcatattgcgcatcgtgcgaca
cagctcgatgtacacatttttgagtgcctatatttgacc----caggtcaaactacgtac
c------------------------tccgggtacgtgcatgat--------gatgaaaga
gtttggaacaccat-ccttc---------tcttgcattgaaaacgcagcgtgtagcaacc
ccaggtttcaacttgcaaagtggccatg--------------------------------
--gggctgacacctcaccaccatcagcgtgctg---tgta-gcgtgttcggcccagttcg
gtcat--cgtgaggcgttacctaacggggaggcacacactgttgcgcgtatctcatggtt
---------------------acccaaccatagcagcagagatacaac------------
--------------------------------------------
>CROCU175-21 Anopheles maculipennis
----------------------caccgataagttgaacgcatattgcgcatcgtgcgaca
cagctcgatgtacacatttttgagtgcctatatttgacc----caggtcaaactacatac
c------------------------tccgggtacgtgcatgat--------gatgaaaga
gtttggaacaccat-ccttc---------tcttgcattgaaaacgcagcgtgtagcaacc
ccaggtttcaacttgcaaagtggccatg--------------------------------
--gggctgacacctcaccaccatcagcgtgctg---tgta-gcgtgttcggcccagttcg
gtcat--cgtgaggcgttacctaacggggaggcacacactgttgcgcgtatctcatggtt
---------------------acccaaccatagcagcagagatacaacaccggctcctag
t------agcccatgggcctcaaataatgtgtgactaccccct-
>CROCU185-21 Anopheles maculipennis
----------------------caccgataagttgaacgcatattgcgcatcgtgcgaca
cagctcgatgtacacatttttgagtgcctatatttgacc----caggtcaaactacatac
c------------------------tccgggtacgtgcatgat--------gatgaaaga
gtttggaacaccat-ccttc---------tcttgcattgaaaacgcagcgtgtagcaacc
ccaggtttcaacttgcaaagtggccatg--------------------------------
--gggctgacacctcaccaccatcagcgtgctg---tgta-gcgtgttcggcccagttcg
gtcat--cgtgaggcgttacctaacggggaggcacacactgttgcgcgtatctcatggtt
---------------------acccaaccatagcagcagagatacaacaccg--------
--------------------------------------------
>CROCU204-21 Anopheles maculipennis
----------------------caccgataagttgaacgcatattgcgcatcgtgcgaca
cagctcgatgtacacatttttgagtgcctatatttgacc----caggtcaaactacgtac
c------------------------tccgggtacgtgcatgat--------gatgaaaga
gtttggaacaccat-ccttc---------tcttgcattgaaaacgcagcgtgtagcaacc
ccaggtttcaacttgcaaagtggccatg--------------------------------
--gggctgacacctcaccaccatcagcgtgctg---tgta-gcgtgttcggcccagttcg
gtcat--cgtgaggcgttacctaacggggaggcacacactgttgcgcgtatctcatggtt
---------------------acccaaccatagcagcagagatacaacaccggctcctag
t------agcccatgggcctcaaataatgtgtgactaccccct-
>CROCU206-21 Anopheles maculipennis
----------------------caccgataagttgaacgcatattgcgcatcgtgcgaca
cagctcgatgtacacatttttgagtgcctatatttgacc----caggtcaaactacgtac
c------------------------tccgggtacgtgcatgat--------gatgaaaga
gtttggaacaccat-ccttc---------tcttgcattgaaaacgcagcgtgtagcaacc
ccaggtttcaacttgcaaagtggccatg--------------------------------
--gggctgacacctcaccaccatcagcgtgctg---tgta-gcgtgttcggcccagttcg
gtcat--cgtgaggcgttacctaacggggaggcacacactgttgcgcgtatctcatggtt
---------------------acccaaccatagcagcagagatacaacaccggctcctag
t------agcccatgggcctcaaataatgtgtgactacc-----
>CROCU208-21 Anopheles maculipennis
----------------------caccgataagttgaacgcatattgcgcatcgtgcgaca
cagctcgatgtacacatttttgagtgcctatatttgacc----caggtcaaactacgtac
c------------------------tccgggtacgtgcatgat--------gatgaaaga
gtttggaacaccat-ccttc---------tcttgcattgaaaacgcagcgtgtagcaacc
ccaggtttcaacttgcaaagtggccatg--------------------------------
--gggctgacacctcaccaccatcagcgtgctg---tgta-gcgtgttcggcccagttcg
gtcat--cgtgaggcgttacctaacggggaggcacacactgttgcgcgtatctcatggtt
---------------------acccaaccatagcagcagagatacaacaccggctcctag
t------agcccatgggcctcaaataatgtgtgactacc-----
>CROCU219-21 Anopheles maculipennis
----------------------caccgataagttgaacgcatattgcgcatcgtgcgaca
cagctcgatgtacacatttttgagtgcctatatttgacc----caggtcaaactacgtac
c------------------------tccgggtacgtgcatgat--------gatgaaaga
gtttggaacaccat-ccttc---------tcttgcattgaaaacgcagcgtgtagcaacc
ccaggtttcaacttgcaaagtggccatg--------------------------------
--gggctgacacctcaccaccatcagcgtgctg---tgta-gcgtgttcggcccagttcg
gtcat--cgtgaggcgttacctaacggggaggcacacactgttgcgcgtatctcatggtt
---------------------acccaaccatagcagcagagatacaacaccggctcctag
t------agcccatgggcctcaaataatgtgtgac---------
>CROCU258-21 Anopheles maculipennis
--------------------------gataagttgaacgcatattgcgcatcgtgcgaca
cagctcgatgtacacatttttgagtgcctatatttgacc----caggtcaaactacgtac
c------------------------tccgggtacgtgcatgat--------gatgaaaga
gtttggaacaccat-ccttc---------tcttgcattgaaaacgcagcgtgtagcaacc
ccaggtttcaacttgcaaagtggccatg--------------------------------
--gggctgacacctcaccaccatcagcgtgctg---tgta-gcgtgttcggcccagttcg
gtcat--cgtgaggcgttacctaacggggaggcacacactgttgcgcgtatctcatggtt
---------------------acccaaccatagcagcagagatacaac------------
--------------------------------------------
>CROCU264-21 Anopheles maculipennis
------------------tgaacaccgataagttgaacgcatattgcgcatcgtgcgaca
cagctcgatgtacacatttttgagtgcctatatttgacc----caggtcaaactacgtac
c------------------------tccgggtacgtgcatgat--------gatgaaaga
gtttggaacaccat-ccttc---------tcttgcattgaaaacgcagcgtgtagcaacc
ccaggtttcaacttgcaaagtggccatg--------------------------------
--gggctgacacctcaccaccatcagcgtgctg---tgta-gcgtgttcggcccagttcg
gtcat--cgtgaggcgttacctaacggggaggcacacactgttgcgcgtatctcatggtt
---------------------acccaaccatagcagcagagatacaac------------
--------------------------------------------
>CROCU180-21 Anopheles maculipennis
------ctgcaggacacatgaacaccgataagttgaacgcatattgcgcatcgtgcgaca
cagctcgatgtacacatttttgagtgcctatatttgacc----caggtcaaactacgtac
c------------------------tccgggtacgtgcatgat--------gatgaaaga
gtttggaacaccatcccttc---------tcttgcattgaaaacgcagcgtgtagcaacc
ccaggtttcaacttgcaaagtggccatg--------------------------------
--gggctgacacctcaccaccatcagcgtgctg---tgta-gcgtgttcggcccagttcg
gtcat--cgtgaggcgttacctaacggggaggcacacactgttgcgcgtatctcatggtt
---------------------acccaaccatagcagcagagatacaacaccggctcctag
t------agcccatgggcctcaaataatgtgtgactaccccc--
>CROCU183-21 Anopheles maculipennis
----------------catgaacaccgataagttgaacgcatattgcgcatcgtgcgaca
cagctcgatgtacacatttttgagtgcctatatttgacc----caggtcaaactacgtac
c------------------------tccgggtacgtgcatgat--------gatgaaaga
gtttggaacaccatcccttc---------tcttgcattgaaaacgcagcgtgtagcaacc
ccaggtttcaacttgcaaagtggccatg--------------------------------
--gggctgacacctcaccaccatcagcgtgctg---tgta-gcgtgttcggcccagttcg
gtcat--cgtgaggcgttacctaacggggaggcacacactgttgcgcgtatctcatggtt
---------------------acccaaccatagcagcagagatacaacaccggctcctag
t------agcccatgggcctcaaataatgtgtgactaccccc--
>CROCU292-21 Anopheles maculipennis
-----------------atgaacaccgataagttgaacgcatattgcgcatcgtgcgaca
cagctcgatgtacacatttttgagtgcctatatttgacc----caggtcaaactacgtac
c------------------------tccgggtacgtgcatgat--------gatgaaaga
gtttggaacaccat-ccttc---------tcttgcattgaaaacgcagcgtgtagcaacc
ccaggtttcaacttgcaaagtggccatg--------------------------------
--gggctgacacctcaccaccatcagcgtgctg---tgta-gcgtgttcggcccagttcg
gtcat--cgtgaggcgttacctaacggggaggcacacactgttgcgcgtatctcatggtt
---------------------acccaaccatagcagcagagat-----------------
--------------------------------------------
>CROCU203-21 Anopheles maculipennis
-----------------------accgataagttgaacgcatattgcgcatcgtgcgaca
cagctcgatgtacacatttttgagtgcctatatttgacc----caggtcaaactacgtac
c------------------------tccgggtacgtgcatgat--------gatgaaaga
gtttggaacaccat-ccttc---------tcttgcattgaaaacgcagcgtgtagcaacc
ccaggtttcaacttgcaaagtggccatg--------------------------------
--gggctgacacctcaccaccatcagcgtgctg---tgta-gcgtgttcggcccagttcg
gtcat--cgtgaggcgttacctaacggggaggcacacactgttgcgcgtatctcatggtt
---------------------acccaaccatagcagcagagatacaacaccggctcctag
t------agcccatgggcctc-----------------------
>CROCU300-21 Anopheles maculipennis
tgtgaactgcaggacacatgaacaccgataagttgaacgcatattgcgcatcgtgcgaca
cagctcgatgtacacatttttgagtgcctatatttgacc----caggtcaaactacgtac
c------------------------tccgggtacgtgcatgat--------gatgaaaga
gtttggaacaccat-ccttc---------tcttgcattgaaaacgcagcgtgtagcaacc
ccaggtttcaacttgcaaagtggccatg--------------------------------
--gggctgacacctcaccaccatcagcgtgctg---tgta-gcgtgttcggcccagttcg
gtcat--cgtgaggcgttacctaacggggaggcacacactgttgcgcgtatctcatggtt
---------------------acccaaccatagcagcagagatacaacaccggctcctag
t------agcccatgggcctcaaataatgtgtgactaccccctt
>CROCU173-21 Anopheles maculipennis
-------------------------------gttgaacgcatattgcgcatcgtgcgaca
cagctcgatgtacacatttttgagtgcctatatttgacc----caggtcaaactacgtac
c------------------------tccgggtacgtgcatgat--------gatgaaaga
gtttggaacaccat-ccttc---------tcttgcattgaaaacgcagcgtgtagcaacc
ccaggtttcaacttgcaaagtggccatg--------------------------------
--gggctgacacctcaccaccatcagcgtgctg---tgta-gcgtgttcggcccagttcg
gtcat--cgtgaggcgttacctaacggggaggcacacactgttgcgcgtatctcatggtt
---------------------acccaaccatagcagcagagatacaacaccggctcctag
t------agcccatgggcctcaaataatgtgtgactaccccct-
>CROCU179-21 Anopheles maculipennis
------------------------------------------------------------
--------------------------------------------aggtcaaactacgtac
c------------------------tccgggtacgtgcatgat--------gatgaaaga
gtttggaacaccat-ccttc---------tcttgcattgaaaacgcagcgtgtagcaacc
ccaggtttcaacttgcaaagtggccatg--------------------------------
--gggctgacacctcaccaccatcagcgtgctg---tgta-gcgtgttcggcccagttcg
gtcat--cgtgaggcgttacctaacggggaggcacacactgttgcgcgtatctcatggtt
---------------------acccaaccatagcagcagagatacaacaccggctcctag
t------agcccatgggcctcaaataatgtgtgactaccccct-
>CROCU196-21 Anopheles maculipennis
------------------------------------------------------------
----------------------------tatatttgacc----caggtcaaactacatac
c------------------------tccgggtacgtgcatgat--------gatgaaaga
gtttggaacaccat-ccttc---------tcttgcattgaaaacgcagcgtgtagcaacc
ccaggtttcaacttgcaaagtggccatg--------------------------------
--gggctgacacctcaccaccatcagcgtgctg---tgta-gcgtgttcggcccagttcg
gtcat--cgtgaggcgttacctaacggggaggcacacactgttgcgcgtatctcatggtt
---------------------acccaaccatagcagcagagatacaacaccggctcctag
t------agcccatgggcctcaaataatgtgtgactac------
>CROCU176-21 Anopheles maculipennis
----------------------caccgataagttgaacgcatattgcgcatcgtgcgaca
cagctcgatgtacacatttttgagtgcctatatttgacc----caggtcaaactacgtac
c------------------------tccgggtacgtgcatgat--------gatgaaaga
gtttggaacaccatcccttc---------tcttgcattgaaaacgcagcgtgtagcaacc
ccaggtttcaacttgcaaagtggccatg--------------------------------
--gggctgacacctcaccaccatcagcgtgctg---tgta-gcgtgttcggcccagttcg
gtcat--cgtgaggcgttacctaacggggaggcacacactgttgcgcgtatctcatggtt
---------------------acccaaccatagcagcagagatacaacaccggctcctag
t------agcccatgggcctcaaataatgtgtgactaccccct-
>CROCU194-21 Anopheles maculipennis
------------------------------------------------------------
------------------------------------------------------------
----------------------------gggtacgtgcatgat--------gatgaaaga
gtttggaacaccaatccttc---------tcttgcattgaaaacgcagcgtgtagcaacc
ccaggtttcaacttgcaaagtggccatg--------------------------------
--gggctgacacctcaccaccatcagcgtgctg---tgta-gcgtgttcggcccagttcg
gtcat--cgtgaggcgttacctaacggggaggcacacactgttgcgcgtatctcatggtt
---------------------acccaaccatagcagcagagatacaacaccggctcctag
t------agcccatgggcctcaaataatgtgtgactaccccct-
>CROCU193-21 Anopheles maculipennis
------------------------------------------------------------
----------------------------tatatttgacc----caggtcaaactacgtac
ct-----------------------tccgggtacgtgcatgat--------gatgaaaga
gtttggaacaccatcccttc---------tcttgcattgaaaacgcagcgtgtagcaacc
ccaggtttcaacttgcaaagtggccatg--------------------------------
--gggctgacacctcaccaccatcagcgtgctg---tgta-gcgtgttcggcccagttcg
gtcat--cgtgaggcgttacctaacggggaggcacacactgttgcgcgtatctcatggtt
---------------------acccaaccatagcagcagagatacaacaccggctcctag
t------agcccatgggcctcaaataatgtgtgactaccccct-
>CROCU178-21 Anopheles maculipennis
---------------------acaccgataagttgaacgcatattgcgcatcgtgcgaca
cagctcgatgtacacatttttgagtgcctatatttgacc----caggtcaaactacgtac
ct-----------------------tccgggtacgtgcatgat--------gatgaaaga
gtttggaacaccatcccttc---------tcttgcattgaaaacgcagcgtgtagcaacc
ccaggtttcaacttgcaaagtggccatg--------------------------------
--gggctgacacctcaccaccatcagcgtgctg---tgta-gcgtgttcggcccagttcg
gtcat--cgtgaggcgttacctaacggggaggcacacactgttgcgcgtatctcatggtt
---------------------acccaaccatagcagcagagatacaacaccggctcctag
t------agcccatgggcctcaaataatgtgtgactaccccct-
>CROCU189-21 Anopheles maculipennis
----------------catgaacaccgataagttgaacgcatattgcgcatcgtgcgaca
cagctcgatgtacacatttttgagtgcctatatttgacc----caggtcaaactacatac
ct-----------------------tccgggtacgtgcatgat--------gatgaaaga
gtttggaacaccattccttc---------tcttgcattgaaaacgcagcgtgtagcaacc
ccaggtttcaacttgcaaagtggccatg--------------------------------
--gggctgacacctcaccaccatcagcgtgctg---tgta-gcgtgttcggcccagttcg
gtcat--cgtgaggcgttacctaacggggaggcacacactgttgcgcgtatctcatggtt
---------------------acccaaccatagcagcagagatacaacaccggctcctag
t------agcccatgggcctcaaataatgtgtgact--------
>CROCU257-21 Anopheles plumbeus
----------------------cattgataagttgaacgcatattgcgcatcgtgcgaca
cagcatgatgcacacatttttgagtgcctatatttatac---tatcattcaactacgagg
tggggcc--------cccgccgggttccat-cgcgtgcatatt--------gatgcg---
--ttg----acctt-ctgctagcagaatctcaaacattcaaaac----cgcgtagcatgt
tctcgcatctgggtggcttcggcctacc----------------cgcttgcttgcgtgtg
ccagtccaacgcctcaccaacgtcc---cgttggatcgt--gtgcgttcggtactggagt
actgcagcttgcagcaggatgtagcagaacggc---------------------------
---------------------aacacgccaagaccggggaaagat---------------
--------------------------------------------
>CROCU275-21 Anopheles plumbeus
------------------------ttgataagttgaacgcatattgcgcatcgtgcgaca
cagcatgatgcacacatttttgagtgcctatatttatac---tatcattcaactacgagg
tggggcc--------cccgccgggttccat-cgcgtgcatatt--------gatgcg---
--ttg----acctt-ctgctagcagaatctcaaacattcaaaac----cgcgtagcatgt
tctcgcatctgggtggcttcggcctacc----------------cgcttgcttgcgtgtg
ccagtccaacgcctcaccaacgtcc---cgttggatcgt--gtgcgttcggtactggagt
actgcagcttgcagcaggatgtagcagaacggc---------------------------
---------------------aacacgccaagaccggggaaagata--------------
--------------------------------------------
>CROCU260-21 Anopheles claviger
----------------catgaacaccgacaagttgaacgcatattgcgcatcgtgcgac-
cagcacggtgtacacatttttgagtgcctatatttatcc----ttcattcaactgcgcgc
tgcgtgccggtctaacaaaccgcgcgccag-cgtgcgcctact--------gatgcg---
--ttgtgcaaccgc-ccgcc-gcggtagcgcaaacattgaatac----cgaagcgtgttt
tccggccacataacgagatgtgcttgtcttccaaggacacagtgcacttgctagcgtgcc
ccgggccaacacctcaccgacgttagcgcgttcgcgtgtgcgtgtgctcggccc-gaagt
gccgc--cgcgaggtgctg-----------------------------------------
------------------------------------------------------------
--------------------------------------------
>CROCU288-21 Anopheles claviger
----------------catgaacaccgacaagttgaacgcatattgcgcatcgtgcgac-
cagcacggtgtacacatttttgagtgcctatatttatcc----ttcattcaactgcgcgc
tgcgtgccggtctaacaaaccgcgcgacag-cgtgcgcccact--------gatgcg---
--ttgtgcaaccgc-ccgcc-gcggtagcgcaaacattgaatac----cgaagcgtgttt
tccggccacataacgagatgtgcttgtcttccaaggacacagtgcacttgctagcgtgcc
ccgggccaacacctcaccgacgttagcgcgttcgcgtgtgcgtgtgctcggccc-gaagt
gccgc--cgcgaggtgctgtt---------------------------------------
------------------------------------------------------------
--------------------------------------------
